# Supplementary material for: Variations of the quality of care during the COVID-19 pandemic affected the mortality rate of non-COVID-19 patients with hip fracture
Source: PLoS One. 2022 Feb 16;17(2):e0263944. doi: 10.1371/journal.pone.0263944 (PMC8849602; doi:10.1371/journal.pone.0263944)
Supplement: S1 Dataset — (XLS) [file pone.0263944.s001.xls]

## Sheet: Data
id	year	month	sex	age	mcds	surg	los	rehab	death
1	2019	2	0	87	10	1	6	1	0
2	2019	5	1	84	2	1	13	0	0
3	2019	2	1	85	0	1	9	0	0
4	2019	5	0	96	0	1	15	1	0
5	2019	3	1	93	7	1	10	0	0
6	2020	4	1	91	6	1	7	1	0
7	2020	3	1	91	10	1	4	1	0
8	2019	4	1	85	0	1	14	1	0
9	2019	3	0	89	2	1	8	1	0
10	2020	3	1	82	7	0	11	1	0
11	2020	4	0	92	12	1	28	0	0
12	2019	2	0	81	7	1	13	0	0
13	2020	1	1	79	6	1	14	1	0
14	2020	3	1	70	12	1	7	0	0
15	2020	4	1	81	3	1	10	0	0
16	2020	1	1	80	2	1	13	1	0
17	2020	4	1	69	4	1	9	0	0
18	2020	3	1	87	7	1	5	1	0
19	2019	2	1	98	8	1	9	0	0
20	2019	2	1	83	6	1	16	1	0
21	2019	2	1	90	3	1	15	0	0
22	2020	3	1	89	2	1	6	1	0
23	2020	1	1	84	0	1	10	0	0
24	2020	5	1	86	6	2	15	1	0
25	2019	2	0	84	3	1	16	1	0
26	2020	2	1	83	10	1	8	1	0
27	2020	4	0	78	0	0	6	0	1
28	2020	2	0	92	3	1	8	1	0
29	2019	1	1	92	0	0	2	1	0
30	2019	5	0	79	11	1	10	0	0
31	2019	3	1	94	11	1	22	0	0
32	2019	2	1	80	0	1	7	1	0
33	2019	4	1	81	0	1	9	1	0
34	2020	2	1	76	9	1	15	0	0
35	2019	2	0	80	6	1	8	1	0
36	2020	2	1	71	17	1	29	1	0
37	2019	3	1	80	2	1	7	1	0
38	2020	5	1	87	5	2	13	0	0
39	2020	4	0	92	0	2	6	0	1
40	2019	4	1	83	10	1	6	1	0
41	2019	1	1	79	0	1	8	0	0
42	2019	1	1	80	6	1	10	1	0
43	2020	5	0	66	3	1	6	0	0
44	2020	1	1	85	13	1	32	0	0
45	2020	3	1	81	13	0	5	0	1
46	2019	1	1	75	15	1	14	1	0
47	2020	5	1	93	0	1	7	0	0
48	2020	1	1	85	2	1	15	0	0
49	2020	1	1	87	6	1	15	1	0
50	2020	1	1	85	8	1	12	0	0
51	2019	5	1	65	0	1	10	0	0
52	2020	1	0	88	3	1	12	1	0
53	2020	2	1	70	1	1	11	0	0
54	2020	2	1	91	17	1	11	0	0
55	2020	2	1	89	6	1	14	1	0
56	2019	5	0	66	0	2	8	0	0
57	2020	2	1	93	6	1	26	1	0
58	2020	3	1	85	10	2	18	1	1
59	2020	5	0	85	3	1	16	0	0
60	2020	3	1	83	2	1	11	0	0
61	2020	5	1	86	6	2	23	1	0
62	2020	1	1	98	5	0	9	1	0
63	2019	5	1	84	3	1	13	0	0
64	2019	5	1	89	4	2	10	0	0
65	2020	2	1	88	0	1	18	0	0
66	2019	4	0	80	0	2	13	1	0
67	2020	3	1	92	11	0	7	0	1
68	2020	3	0	82	9	1	3	1	0
69	2020	1	1	89	11	1	16	0	0
70	2019	2	1	89	12	2	14	0	1
71	2020	1	1	73	21	1	11	0	0
72	2020	2	1	86	3	2	14	0	0
73	2019	3	1	97	2	2	11	1	0
74	2019	4	1	87	4	1	13	1	0
75	2019	3	1	86	3	2	11	0	0
76	2020	3	1	88	2	1	12	1	0
77	2019	5	1	72	3	1	12	0	0
78	2020	3	1	80	5	1	9	1	0
79	2019	4	0	76	9	1	8	1	0
80	2019	1	1	86	3	1	10	0	0
81	2020	3	1	83	0	1	28	1	0
82	2020	3	1	85	10	2	34	0	0
83	2019	1	0	94	11	1	6	1	1
84	2020	1	1	70	14	2	7	1	0
85	2019	3	1	86	13	1	7	1	0
86	2020	5	1	80	10	1	18	0	0
87	2020	4	1	92	7	1	19	1	0
88	2020	2	1	77	3	1	8	0	0
89	2020	1	0	86	4	1	16	1	0
90	2019	5	0	77	20	1	14	0	0
91	2020	1	1	69	0	1	15	0	0
92	2020	5	1	91	6	0	2	0	1
93	2020	5	1	93	6	1	8	0	0
94	2019	1	0	88	2	1	12	1	0
95	2020	2	1	81	2	1	9	0	0
96	2020	4	0	98	11	1	14	0	0
97	2020	1	1	84	2	1	12	0	0
98	2020	3	1	91	3	2	12	1	0
99	2020	5	1	88	10	1	6	1	0
100	2020	4	1	82	8	1	11	1	0
101	2019	4	1	71	10	1	13	0	0
102	2019	4	1	83	0	1	9	0	0
103	2020	5	1	94	6	0	14	1	0
104	2020	2	1	78	3	1	20	0	0
105	2019	5	1	73	11	1	15	0	0
106	2019	4	1	96	0	1	10	1	0
107	2020	2	1	77	0	1	14	0	0
108	2020	3	1	94	0	1	7	1	0
109	2020	3	0	95	6	1	18	0	0
110	2019	4	0	75	2	1	7	1	0
111	2020	2	1	94	8	1	12	0	0
112	2019	1	0	86	7	1	7	1	0
113	2019	5	1	93	10	1	6	1	0
114	2020	5	1	82	3	2	14	1	0
115	2020	1	1	81	3	1	16	0	0
116	2020	3	1	80	7	1	4	0	0
117	2020	2	1	81	3	1	9	1	0
118	2019	4	0	88	2	1	12	1	0
119	2020	3	1	84	7	2	16	1	0
120	2019	3	1	75	0	2	11	0	0
121	2020	3	1	76	6	1	9	0	0
122	2020	4	1	83	2	2	16	0	0
123	2019	4	1	65	2	2	13	0	0
124	2020	1	0	83	9	1	8	1	0
125	2020	1	1	96	7	1	11	1	0
126	2019	3	1	85	6	1	13	1	0
127	2020	5	1	91	4	1	19	1	0
128	2020	2	1	79	8	1	16	1	0
129	2019	2	1	96	9	1	7	0	0
130	2020	2	0	90	9	1	11	1	0
131	2019	4	0	72	0	1	12	0	0
132	2019	4	1	90	6	1	22	1	0
133	2020	2	1	79	17	1	14	1	1
134	2019	3	1	89	0	1	13	1	0
135	2019	4	1	94	11	1	8	1	1
136	2019	5	1	90	0	1	20	1	0
137	2020	4	0	88	10	2	6	1	0
138	2020	3	1	93	10	1	14	0	0
139	2019	5	1	89	5	1	10	1	0
140	2020	1	1	76	7	1	11	0	0
141	2020	4	1	75	14	1	13	0	0
142	2020	4	1	91	14	1	11	1	0
143	2020	2	1	82	9	1	7	0	0
144	2019	2	1	86	3	1	14	1	0
145	2020	1	1	92	6	1	12	1	0
146	2020	2	1	92	2	1	11	1	0
147	2020	4	1	89	5	1	10	1	0
148	2019	2	1	85	15	2	12	1	0
149	2019	2	0	96	6	2	15	1	0
150	2019	5	0	77	17	1	20	0	0
151	2020	3	1	95	3	1	3	1	0
152	2019	3	0	95	3	1	9	1	0
153	2019	1	0	89	5	1	14	1	0
154	2020	5	1	90	0	1	8	0	0
155	2020	4	0	84	6	1	26	1	0
156	2019	2	0	91	0	1	14	0	0
157	2019	4	1	85	9	1	11	1	0
158	2019	4	0	92	10	2	17	1	1
159	2020	2	1	89	3	1	10	1	0
160	2019	2	1	92	0	1	7	1	0
161	2019	2	1	85	7	2	20	1	0
162	2019	3	1	94	11	1	11	0	0
163	2019	3	1	93	1	2	15	1	0
164	2019	2	1	93	0	1	6	1	0
165	2019	4	0	83	11	1	6	1	0
166	2019	2	0	82	4	1	10	1	0
167	2019	5	1	86	4	1	13	0	0
168	2019	1	0	89	17	1	15	0	1
169	2019	4	1	88	4	1	5	1	0
170	2020	1	1	75	21	2	5	1	0
171	2019	1	1	96	7	1	16	1	0
172	2020	3	1	87	0	1	8	1	0
173	2020	4	1	90	0	2	11	1	0
174	2020	1	0	81	5	1	9	0	0
175	2019	5	1	94	12	1	6	0	0
176	2020	2	0	86	3	1	9	1	0
177	2020	5	1	88	11	2	12	1	0
178	2019	1	1	79	3	1	9	0	0
179	2020	4	1	87	7	2	10	1	0
180	2019	2	1	85	4	1	15	0	0
181	2020	5	1	85	2	1	9	0	0
182	2020	2	1	76	10	1	6	1	0
183	2019	5	0	86	5	1	18	1	1
184	2019	5	1	88	2	2	12	0	0
185	2019	3	1	87	14	1	8	1	0
186	2019	2	0	83	7	1	6	1	0
187	2020	5	1	80	16	1	6	1	0
188	2019	2	1	81	3	1	10	0	0
189	2020	1	1	79	0	2	7	1	0
190	2019	3	1	93	1	1	5	1	0
191	2019	2	1	90	7	1	7	1	0
192	2019	4	0	74	16	2	16	0	0
193	2019	5	1	84	17	1	6	1	0
194	2020	2	1	83	2	1	14	1	0
195	2019	2	1	80	0	1	34	0	0
196	2019	2	1	90	6	2	15	0	0
197	2019	2	1	80	6	1	11	1	0
198	2019	4	0	83	17	1	7	1	0
199	2019	1	1	85	3	2	16	0	0
200	2020	5	1	89	3	1	12	1	0
201	2020	4	0	90	12	1	17	0	1
202	2019	2	1	90	4	1	11	1	0
203	2019	5	1	94	2	2	19	0	0
204	2020	3	0	65	5	1	10	0	0
205	2020	2	1	78	9	0	6	0	1
206	2020	2	1	79	6	1	10	1	0
207	2019	4	0	75	0	2	11	1	0
208	2019	5	0	87	14	1	17	1	0
209	2019	4	1	88	26	2	15	1	0
210	2020	1	1	80	4	1	11	0	0
211	2020	3	0	92	13	1	9	0	0
212	2019	5	0	84	4	2	7	1	0
213	2020	4	0	87	6	1	7	1	0
214	2019	3	1	78	4	1	11	0	0
215	2020	4	1	94	0	1	7	1	0
216	2019	2	1	85	0	1	9	1	0
217	2019	3	1	78	0	1	4	0	0
218	2020	1	1	88	4	1	8	1	0
219	2020	2	1	95	2	1	8	1	0
220	2020	3	1	76	2	1	8	1	0
221	2019	3	0	99	5	1	16	0	0
222	2019	2	0	90	0	1	20	0	0
223	2020	4	1	69	4	2	8	1	0
224	2019	4	1	81	7	1	8	1	0
225	2019	5	1	67	5	1	14	1	0
226	2019	5	0	76	6	1	8	1	0
227	2020	4	0	78	10	2	6	1	0
228	2019	2	1	76	0	1	12	1	0
229	2020	5	1	77	9	2	18	1	0
230	2019	5	0	87	7	1	15	0	0
231	2019	2	1	94	5	2	5	1	0
232	2020	5	1	90	14	1	11	1	0
233	2019	3	1	90	0	1	7	1	0
234	2020	5	0	77	10	1	8	1	0
235	2019	1	1	87	10	1	1	0	1
236	2019	1	1	93	6	2	18	0	0
237	2019	3	1	85	13	0	4	1	0
238	2019	5	1	67	6	1	10	0	0
239	2020	4	1	96	7	1	8	0	0
240	2019	5	1	83	2	1	11	1	0
241	2020	5	1	95	4	2	21	1	0
242	2019	4	1	93	3	1	10	1	0
243	2019	2	1	87	18	1	10	1	0
244	2020	5	1	81	2	1	6	1	0
245	2019	4	1	96	6	1	21	0	0
246	2019	5	1	87	0	1	8	0	0
247	2020	4	0	82	14	1	7	0	0
248	2019	2	0	89	9	1	10	1	0
249	2019	2	0	83	14	2	17	1	0
250	2019	4	1	88	2	1	22	0	1
251	2019	1	1	79	12	1	12	0	0
252	2019	5	1	83	2	1	6	1	0
253	2019	1	1	81	0	1	6	1	0
254	2020	5	1	84	2	2	16	1	0
255	2019	2	1	77	14	1	13	1	0
256	2019	3	1	78	4	1	11	1	0
257	2019	1	0	91	6	2	19	0	0
258	2019	4	0	80	5	1	7	0	0
259	2020	4	0	71	3	2	11	1	0
260	2020	1	1	92	9	1	23	1	0
261	2019	3	1	89	2	1	9	1	0
262	2020	1	1	82	0	2	6	1	0
263	2019	2	0	93	0	1	14	1	0
264	2019	5	1	82	18	1	13	1	0
265	2019	2	1	89	3	1	6	1	0
266	2019	5	1	94	8	1	12	1	0
267	2019	5	0	84	17	1	17	0	0
268	2019	5	1	83	12	1	12	1	0
269	2020	2	1	84	7	1	19	1	0
270	2020	5	1	81	10	0	8	1	0
271	2020	5	1	81	0	1	5	1	0
272	2020	5	1	84	7	1	13	1	0
273	2019	1	0	75	2	1	10	1	0
274	2020	1	0	88	6	0	16	1	0
275	2019	4	1	74	6	2	10	1	0
276	2020	4	1	76	3	2	9	1	0
277	2020	2	1	81	10	2	10	1	0
278	2019	1	1	93	5	1	11	0	0
279	2019	1	1	91	11	1	10	0	1
280	2020	1	1	90	8	1	23	0	0
281	2019	1	1	89	1	1	12	0	0
282	2019	2	1	87	2	1	9	1	0
283	2019	2	1	83	2	2	13	1	0
284	2020	4	1	97	9	2	20	0	0
285	2020	5	0	78	0	1	17	0	0
286	2019	1	0	98	0	0	3	1	1
287	2020	3	0	71	2	2	5	1	0
288	2019	3	1	81	7	1	14	1	0
289	2020	5	1	74	18	1	10	1	0
290	2020	4	0	83	9	2	16	0	0
291	2020	2	1	89	6	1	10	0	0
292	2020	3	1	93	7	2	12	0	0
293	2019	3	1	88	6	1	11	0	0
294	2019	1	1	88	7	1	4	0	0
295	2020	1	1	96	7	1	12	1	0
296	2020	1	1	86	7	1	17	1	0
297	2019	5	1	87	7	1	11	1	0
298	2020	1	0	65	0	1	18	1	0
299	2019	5	1	78	2	1	15	0	0
300	2019	4	1	89	7	2	13	1	0
301	2020	1	1	91	0	1	9	0	1
302	2019	1	1	90	2	1	9	1	0
303	2020	3	1	82	12	1	8	0	0
304	2019	5	1	89	0	1	19	1	0
305	2019	1	1	86	3	1	9	1	0
306	2019	4	0	89	9	1	24	0	1
307	2020	1	1	93	6	1	9	1	0
308	2020	2	1	83	10	1	11	1	0
309	2020	5	1	89	9	1	8	1	0
310	2020	5	1	78	2	1	13	0	0
311	2019	3	1	78	17	1	10	1	0
312	2019	5	1	85	6	1	5	1	0
313	2019	2	1	92	3	1	8	0	0
314	2020	1	0	84	4	0	15	0	0
315	2019	2	0	74	10	2	12	1	0
316	2020	3	1	89	3	2	14	0	0
317	2019	1	1	86	0	1	8	1	0
318	2019	5	1	86	4	1	10	1	0
319	2019	5	1	91	10	1	16	1	0
320	2020	5	1	94	3	1	6	1	0
321	2019	4	1	67	2	1	13	1	0
322	2019	1	1	87	7	1	7	1	0
323	2020	1	1	86	0	1	10	0	0
324	2019	3	1	78	8	1	11	0	0
325	2019	4	0	95	3	1	9	0	0
326	2019	4	1	76	7	1	20	1	0
327	2020	1	1	89	7	1	15	1	0
328	2019	5	0	84	1	1	9	0	0
329	2019	4	0	88	8	1	7	1	0
330	2019	1	1	89	6	1	9	0	0
331	2020	3	1	94	13	1	5	0	0
332	2020	1	1	87	21	1	14	0	0
333	2019	2	1	83	4	1	15	0	0
334	2019	2	1	77	6	1	12	0	0
335	2019	3	1	89	6	1	11	0	0
336	2020	4	0	78	23	1	7	1	0
337	2019	5	1	81	7	1	27	0	0
338	2020	1	1	91	2	1	6	1	0
339	2019	5	1	77	5	1	6	1	0
340	2019	1	0	93	17	1	10	0	0
341	2019	2	1	78	6	1	20	1	0
342	2020	2	0	66	16	1	6	1	0
343	2019	5	1	91	4	0	4	0	0
344	2020	2	0	89	2	1	34	0	0
345	2019	3	1	81	10	1	15	1	1
346	2020	5	1	75	3	1	12	0	0
347	2020	2	1	91	9	1	9	0	0
348	2020	3	1	79	5	1	9	1	0
349	2019	3	1	87	8	1	6	1	0
350	2020	5	1	86	0	1	11	1	0
351	2019	1	0	83	9	1	8	0	0
352	2019	1	0	85	7	1	6	0	1
353	2019	2	0	82	24	0	9	0	1
354	2020	3	1	76	3	1	8	1	0
355	2019	5	1	84	0	1	6	0	0
356	2020	4	1	87	2	1	12	1	0
357	2020	3	1	82	5	1	7	0	0
358	2019	1	0	77	22	2	14	1	0
359	2020	5	0	85	3	1	9	0	0
360	2019	1	0	88	11	1	7	1	0
361	2020	2	1	85	14	1	14	1	0
362	2019	4	1	96	4	1	8	1	0
363	2019	4	1	95	8	1	13	0	0
364	2020	1	1	83	7	1	14	0	0
365	2019	1	1	76	0	1	10	0	0
366	2019	5	1	84	6	1	6	1	0
367	2019	3	1	71	0	1	10	1	0
368	2019	5	1	69	9	1	7	0	0
369	2020	5	0	88	3	2	14	1	0
370	2020	4	1	86	2	0	15	0	0
371	2019	5	1	70	8	1	10	1	0
372	2020	5	0	84	12	1	15	0	0
373	2020	1	0	92	10	2	11	1	0
374	2019	2	1	72	16	1	11	0	0
375	2020	5	1	76	0	1	7	1	0
376	2019	1	0	83	8	2	11	1	0
377	2019	4	1	88	2	2	25	0	0
378	2019	4	1	89	13	1	7	1	0
379	2020	1	0	85	4	1	11	0	0
380	2019	2	0	90	8	1	7	0	0
381	2019	1	0	70	0	1	13	0	0
382	2020	2	1	89	11	2	13	1	0
383	2020	3	0	70	0	1	8	1	0
384	2019	5	1	77	3	1	9	0	0
385	2019	5	1	81	6	1	12	1	0
386	2019	3	1	79	7	1	4	1	0
387	2020	4	1	79	11	1	9	0	0
388	2020	2	1	75	17	1	7	1	0
389	2019	3	1	93	2	1	8	0	0
390	2019	4	1	83	5	1	9	1	0
391	2019	4	1	90	13	1	9	1	0
392	2020	4	0	79	2	2	9	0	1
393	2020	3	1	93	3	2	16	0	0
394	2019	5	1	80	2	1	11	0	0
395	2020	2	1	79	7	1	14	0	0
396	2020	5	1	78	17	1	8	0	0
397	2020	4	1	80	0	1	13	0	0
398	2020	1	0	76	3	1	9	1	0
399	2019	1	0	74	6	1	23	0	0
400	2020	5	1	83	6	1	8	0	0
401	2019	2	0	82	12	1	6	1	0
402	2020	5	1	89	0	2	8	0	0
403	2019	3	1	75	0	1	6	0	0
404	2019	1	1	80	1	2	16	1	0
405	2019	2	1	93	4	1	7	1	0
406	2019	3	0	87	7	1	12	1	0
407	2020	2	0	75	9	1	6	1	0
408	2020	5	0	77	2	1	9	1	0
409	2019	5	0	76	20	1	6	1	0
410	2019	2	1	72	6	2	12	1	0
411	2019	4	1	87	3	1	9	0	0
412	2019	1	1	88	1	1	7	0	0
413	2019	5	0	91	6	1	17	0	0
414	2019	4	0	82	2	1	8	0	0
415	2020	5	0	77	2	2	9	1	0
416	2019	4	1	87	6	1	15	1	0
417	2020	1	1	81	5	1	13	1	1
418	2019	1	1	92	0	1	10	0	0
419	2019	3	1	92	16	0	4	0	0
420	2020	4	1	82	0	1	8	1	0
421	2019	3	1	79	0	1	7	1	0
422	2020	1	1	80	7	1	9	1	0
423	2019	4	1	83	15	1	2	0	1
424	2019	1	0	75	4	1	12	1	0
425	2019	4	1	87	2	1	20	1	0
426	2019	4	1	85	9	2	15	1	0
427	2020	3	1	90	6	1	9	0	1
428	2019	1	1	89	6	2	21	0	0
429	2019	3	1	79	5	1	17	1	0
430	2020	1	1	85	3	1	10	1	0
431	2019	4	1	74	6	1	9	1	0
432	2019	5	1	89	7	1	7	1	0
433	2020	5	1	96	4	1	10	0	0
434	2019	5	1	89	9	1	8	1	0
435	2020	2	1	75	20	1	18	1	0
436	2019	5	1	80	4	1	8	1	0
437	2019	4	1	80	6	1	11	1	0
438	2019	3	1	85	7	1	10	1	0
439	2020	4	1	84	10	1	13	0	0
440	2019	1	1	90	6	1	16	0	0
441	2020	5	0	97	3	1	3	1	0
442	2020	5	1	83	4	1	13	0	0
443	2019	3	1	65	4	1	7	0	0
444	2019	5	0	90	6	1	5	1	0
445	2019	4	0	86	0	0	3	1	0
446	2019	3	1	86	20	1	6	1	0
447	2020	1	1	91	5	1	9	1	0
448	2020	1	1	86	7	1	19	1	0
449	2019	2	1	93	2	1	7	1	0
450	2020	5	1	92	0	1	13	1	0
451	2019	1	1	82	3	1	7	1	0
452	2019	4	1	84	18	1	7	1	0
453	2019	2	1	78	6	2	31	0	0
454	2019	2	0	92	6	2	11	1	0
455	2019	4	1	89	1	1	9	0	0
456	2020	1	1	82	11	1	7	1	0
457	2019	3	1	92	5	1	23	0	1
458	2020	4	1	89	2	1	9	1	0
459	2019	5	1	88	10	1	11	1	0
460	2019	3	1	87	0	0	1	0	0
461	2020	1	1	86	4	2	11	1	0
462	2019	1	1	90	0	1	13	1	0
463	2020	5	1	86	0	2	10	0	0
464	2020	5	1	79	5	1	9	0	0
465	2020	5	1	79	0	0	1	0	0
466	2020	2	1	70	14	1	7	0	0
467	2020	1	1	73	3	1	13	0	0
468	2020	1	0	79	6	2	14	1	0
469	2019	3	0	81	8	1	6	1	0
470	2020	2	1	90	7	1	8	1	0
471	2019	4	1	78	1	2	16	0	0
472	2020	5	1	88	2	1	15	1	0
473	2020	1	1	85	10	1	23	1	0
474	2020	5	1	85	0	1	12	0	0
475	2019	5	1	81	6	1	9	1	0
476	2020	4	1	91	10	1	9	1	0
477	2020	3	1	92	7	1	7	1	0
478	2019	1	1	89	0	1	31	0	0
479	2019	4	1	84	0	1	12	1	0
480	2019	4	0	73	24	1	12	1	0
481	2020	4	1	76	0	1	8	0	0
482	2020	5	1	90	4	1	8	0	0
483	2019	5	1	79	3	1	13	1	0
484	2020	1	1	85	6	2	15	1	0
485	2020	2	1	86	2	1	8	1	0
486	2020	5	1	90	4	1	10	0	0
487	2019	5	0	86	7	2	19	1	0
488	2020	2	1	73	11	1	16	1	0
489	2019	4	1	82	18	1	8	1	0
490	2020	1	1	93	5	1	21	1	0
491	2020	1	0	85	10	1	15	1	0
492	2019	1	0	92	2	2	20	0	1
493	2020	4	1	83	3	2	20	0	0
494	2020	2	0	75	9	1	4	0	0
495	2019	5	1	85	2	1	8	0	0
496	2019	3	1	97	2	2	10	0	0
497	2019	4	1	75	7	1	11	1	0
498	2020	5	1	92	2	1	12	1	0
499	2019	3	1	77	11	1	24	1	0
500	2019	4	1	98	3	0	8	1	0
501	2020	2	1	90	3	1	16	1	0
502	2019	1	1	83	15	1	10	1	0
503	2020	5	1	82	0	1	10	0	0
504	2020	3	0	83	8	1	1	0	1
505	2020	1	0	90	11	1	12	1	0
506	2019	1	1	102	2	0	4	0	0
507	2019	1	0	91	0	1	9	0	0
508	2019	1	1	88	6	1	12	1	0
509	2020	4	1	87	7	1	7	0	0
510	2020	5	1	97	5	1	13	1	0
511	2019	5	1	85	17	0	1	0	1
512	2019	4	1	92	4	1	22	0	0
513	2019	2	0	87	11	1	12	0	0
514	2020	2	0	87	12	1	13	0	1
515	2019	4	1	88	10	1	9	0	0
516	2019	3	1	86	10	1	9	0	0
517	2019	3	1	82	5	1	12	1	0
518	2020	3	1	86	3	1	7	1	0
519	2020	1	1	81	12	2	20	1	0
520	2019	5	1	89	7	2	21	0	0
521	2020	3	1	90	2	1	2	0	1
522	2019	1	1	90	12	1	9	1	0
523	2020	5	1	81	4	1	6	1	0
524	2019	1	0	95	18	1	9	1	0
525	2020	1	1	82	17	1	11	1	0
526	2020	1	0	88	6	2	17	1	0
527	2019	2	0	87	20	1	9	0	1
528	2020	3	0	88	6	1	7	0	0
529	2019	4	1	78	2	1	6	1	0
530	2019	2	1	77	6	1	16	1	0
531	2019	2	1	70	0	2	11	1	0
532	2019	4	1	89	5	1	12	1	0
533	2019	4	0	94	6	2	10	0	0
534	2020	5	0	83	2	1	9	0	0
535	2020	5	1	75	22	1	21	0	0
536	2020	5	1	95	7	1	17	0	0
537	2020	5	0	85	3	1	7	0	0
538	2020	2	0	85	0	1	6	0	0
539	2019	4	1	82	16	2	14	0	0
540	2020	2	1	88	5	1	11	1	0
541	2020	3	1	79	0	1	5	0	0
542	2020	1	1	73	0	1	9	1	0
543	2020	4	0	86	4	1	10	1	0
544	2019	1	0	78	18	1	9	1	0
545	2020	1	0	82	2	1	13	0	0
546	2020	3	1	76	0	1	6	1	0
547	2019	4	1	85	4	1	10	0	0
548	2019	3	1	87	7	1	15	0	0
549	2019	4	1	85	7	1	7	1	0
550	2019	5	1	85	0	1	8	0	0
551	2020	5	1	71	16	1	9	0	0
552	2020	3	0	89	3	1	11	0	0
553	2020	3	1	71	7	1	4	1	0
554	2019	3	1	94	0	1	5	1	1
555	2019	5	1	96	6	2	14	0	0
556	2020	2	1	75	9	2	15	1	0
557	2019	1	1	92	7	1	14	0	0
558	2020	3	1	87	9	2	7	0	0
559	2019	3	1	85	3	1	7	1	0
560	2019	2	1	71	4	1	14	1	0
561	2019	3	1	88	0	1	10	1	0
562	2020	4	0	83	21	1	23	1	0
563	2020	2	1	87	9	1	15	1	0
564	2019	1	0	84	17	1	18	0	0
565	2019	4	0	80	7	1	29	1	0
566	2019	3	1	74	14	1	8	1	0
567	2019	1	1	90	10	1	22	0	1
568	2020	3	1	86	7	1	10	0	0
569	2019	2	0	84	21	1	9	1	0
570	2020	1	0	75	7	1	18	1	0
571	2019	2	0	77	10	1	12	1	0
572	2020	5	1	94	3	1	3	0	1
573	2020	1	1	89	7	0	3	0	0
574	2019	5	1	98	3	2	8	0	1
575	2020	5	0	79	9	1	19	1	0
576	2020	1	1	90	6	1	7	0	0
577	2019	3	1	71	4	1	7	1	0
578	2019	2	0	84	4	2	30	1	0
579	2020	4	1	84	5	1	17	0	0
580	2019	4	1	83	10	1	17	0	0
581	2019	5	1	77	3	1	9	0	0
582	2019	5	1	92	2	1	11	1	0
583	2020	1	0	86	3	1	14	0	0
584	2019	1	0	88	2	1	13	1	0
585	2019	3	1	84	2	1	12	1	0
586	2019	1	1	86	6	1	9	0	0
587	2020	3	1	72	2	1	9	0	0
588	2020	4	1	79	9	1	8	0	0
589	2019	1	0	88	2	0	9	0	0
590	2020	3	1	85	2	1	7	0	0
591	2020	5	0	90	4	1	10	1	0
592	2020	1	1	91	12	1	16	0	0
593	2019	1	0	80	2	0	4	0	0
594	2019	1	0	75	13	1	11	0	0
595	2019	4	1	76	13	1	9	1	0
596	2019	5	1	89	5	1	13	0	0
597	2019	3	1	94	5	1	13	1	0
598	2020	1	1	82	5	2	25	1	0
599	2020	1	1	85	2	1	7	1	0
600	2020	5	1	82	4	2	13	0	0
601	2020	2	1	70	7	1	7	0	0
602	2019	4	1	91	3	1	16	1	0
603	2019	4	1	89	6	1	15	1	0
604	2020	1	1	94	6	1	6	1	0
605	2020	3	1	97	2	1	16	0	0
606	2020	3	1	90	6	1	10	0	0
607	2019	1	0	90	7	1	10	0	0
608	2020	4	1	90	3	1	31	0	0
609	2019	3	0	76	14	1	11	1	0
610	2020	1	1	89	4	1	11	1	0
611	2019	3	1	91	2	0	11	0	0
612	2019	1	1	91	4	1	9	1	0
613	2019	2	1	99	2	0	13	0	0
614	2020	4	1	83	3	1	7	0	0
615	2020	1	1	86	13	1	9	1	0
616	2019	5	1	83	0	2	49	0	0
617	2019	5	1	90	9	1	14	1	0
618	2020	3	1	90	3	1	5	1	0
619	2020	5	0	87	10	1	10	0	0
620	2020	1	1	86	11	2	13	1	0
621	2019	3	0	83	7	1	15	0	0
622	2019	5	1	81	7	1	8	0	0
623	2020	3	1	88	17	0	7	0	1
624	2020	1	1	65	0	1	8	0	0
625	2020	2	0	80	6	1	12	1	0
626	2019	2	0	89	11	2	12	1	0
627	2019	1	1	92	0	1	7	0	0
628	2019	3	0	72	5	1	7	1	0
629	2019	4	1	87	3	0	9	1	0
630	2020	3	0	86	3	1	4	0	0
631	2020	3	1	84	3	1	2	1	0
632	2019	5	1	89	6	1	8	1	0
633	2020	3	1	79	8	1	7	1	0
634	2019	1	1	73	2	1	4	0	0
635	2019	3	1	88	13	1	46	0	0
636	2019	1	1	84	3	1	15	0	0
637	2019	1	0	86	6	2	9	1	0
638	2020	4	1	93	7	2	26	0	0
639	2019	5	1	93	7	1	11	1	0
640	2019	2	0	81	2	1	36	0	0
641	2020	5	0	94	4	1	3	1	0
642	2019	5	0	89	0	0	37	0	0
643	2020	5	1	65	10	1	5	0	0
644	2020	5	1	65	0	0	1	0	0
645	2020	4	0	88	4	1	17	0	0
646	2019	1	1	88	3	0	16	1	0
647	2020	1	1	74	10	1	11	1	0
648	2020	1	1	90	10	1	4	1	0
649	2020	3	1	87	8	1	11	0	0
650	2020	5	0	88	10	1	10	0	0
651	2019	5	1	69	1	2	13	0	0
652	2019	3	1	94	7	1	5	1	0
653	2019	3	1	75	3	1	15	0	0
654	2019	2	1	66	1	1	17	0	0
655	2020	4	1	100	2	1	7	0	0
656	2020	1	1	85	7	1	10	1	0
657	2020	1	0	71	7	1	15	0	0
658	2019	2	1	92	3	1	12	1	0
659	2019	1	1	93	6	1	12	1	0
660	2019	2	1	76	7	1	10	0	0
661	2020	5	1	75	15	1	17	0	0
662	2019	5	0	84	17	1	7	1	0
663	2020	5	1	79	3	1	9	0	0
664	2020	1	1	84	6	1	6	1	0
665	2020	4	1	80	2	1	8	0	0
666	2019	3	1	90	7	1	9	1	0
667	2019	4	1	97	3	1	6	1	0
668	2019	1	1	89	3	1	8	1	0
669	2020	2	1	84	3	1	10	0	0
670	2020	2	1	81	0	1	8	1	0
671	2020	3	1	86	7	2	13	0	0
672	2019	2	1	83	2	1	10	0	0
673	2019	1	1	83	0	1	10	1	0
674	2019	4	1	66	7	2	24	1	0
675	2019	4	1	86	2	1	12	1	0
676	2020	3	1	82	6	2	10	0	0
677	2019	4	1	78	3	1	10	1	0
678	2020	5	0	75	0	0	1	0	0
679	2020	5	0	75	15	1	29	0	0
680	2020	5	0	82	12	1	7	1	0
681	2019	1	1	85	2	1	15	1	0
682	2019	3	1	81	9	1	21	1	0
683	2020	5	0	92	2	2	9	0	1
684	2020	2	1	86	6	1	12	0	0
685	2020	2	1	78	5	2	15	0	0
686	2020	4	0	68	6	1	8	0	0
687	2020	2	1	87	0	1	6	1	0
688	2019	5	1	91	4	1	12	1	0
689	2020	5	1	89	2	1	28	1	0
690	2020	2	1	76	18	1	14	1	0
691	2019	2	0	86	5	1	9	0	0
692	2019	2	1	79	14	1	14	0	0
693	2019	5	1	90	14	2	12	1	0
694	2020	5	0	91	11	2	42	0	0
695	2019	3	1	95	10	1	24	0	0
696	2020	2	1	66	11	1	9	1	0
697	2020	2	1	87	2	1	19	0	0
698	2020	1	0	88	7	1	14	1	0
699	2019	1	0	75	1	1	5	1	0
700	2019	2	0	68	3	2	45	0	0
701	2019	1	0	85	17	1	11	1	0
702	2020	2	1	80	8	1	7	0	0
703	2019	2	1	91	2	1	12	1	0
704	2020	4	1	88	3	1	15	0	0
705	2019	5	1	91	6	1	17	1	0
706	2019	5	1	88	2	0	19	1	0
707	2020	2	1	88	5	2	8	1	0
708	2020	4	1	81	0	0	1	0	0
709	2019	1	1	70	8	1	8	0	0
710	2020	1	1	80	12	2	9	1	0
711	2019	2	1	79	13	1	9	0	0
712	2020	3	1	85	6	1	7	1	0
713	2020	5	1	80	0	1	17	0	0
714	2019	2	1	80	0	1	9	0	0
715	2020	3	0	93	14	1	4	1	0
716	2019	1	1	93	8	1	18	0	0
717	2020	2	1	86	6	1	3	1	0
718	2019	4	1	84	2	1	9	0	0
719	2019	4	1	85	0	1	12	0	0
720	2019	5	1	91	6	2	25	0	0
721	2020	5	1	85	8	1	9	0	0
722	2020	2	1	84	22	1	7	1	0
723	2020	2	0	78	0	1	10	0	0
724	2020	5	1	89	2	1	11	1	0
725	2019	2	0	80	0	2	11	1	0
726	2020	2	1	88	7	1	6	0	0
727	2020	1	1	81	10	1	12	1	0
728	2020	2	0	75	4	1	17	0	0
729	2019	4	1	86	2	1	14	0	0
730	2019	2	1	78	6	1	8	1	0
731	2019	4	1	95	3	1	8	1	0
732	2020	5	1	87	10	1	7	1	0
733	2019	1	1	81	12	1	18	0	0
734	2020	4	1	89	3	1	10	0	0
735	2019	1	0	82	17	1	12	1	0
736	2020	2	1	81	2	1	20	0	0
737	2020	5	1	71	20	1	10	1	0
738	2019	4	0	92	4	0	5	0	1
739	2020	2	1	86	7	1	16	1	0
740	2020	1	1	73	6	1	11	1	0
741	2019	1	0	83	15	1	6	0	1
742	2019	1	0	68	4	2	37	0	0
743	2020	2	0	94	2	1	8	1	0
744	2019	2	1	90	3	1	7	1	0
745	2020	1	1	90	3	1	18	1	0
746	2019	2	1	88	2	1	12	0	0
747	2020	1	0	102	5	1	8	1	0
748	2020	3	0	95	6	1	12	1	1
749	2020	5	1	81	9	1	8	1	0
750	2020	5	0	86	5	0	1	0	0
751	2020	5	0	86	5	1	16	1	0
752	2020	4	1	95	14	0	1	1	0
753	2020	5	1	76	2	1	9	0	0
754	2019	4	1	74	16	1	13	0	0
755	2020	2	0	83	10	1	18	1	0
756	2020	5	0	85	2	1	2	0	1
757	2020	2	1	87	6	1	8	1	0
758	2019	5	1	94	9	1	16	0	0
759	2019	1	1	92	2	1	13	1	0
760	2019	1	1	81	7	1	11	0	0
761	2019	2	1	91	2	1	16	1	0
762	2019	3	1	87	2	1	16	0	0
763	2020	3	0	91	7	1	10	1	0
764	2020	5	1	66	0	1	9	1	0
765	2019	1	1	90	16	1	5	1	0
766	2020	3	0	86	14	1	2	0	1
767	2019	1	0	82	6	2	15	0	0
768	2019	3	1	87	10	0	3	0	1
769	2019	5	1	86	0	2	13	1	0
770	2019	4	1	88	5	1	15	1	0
771	2020	5	1	90	3	1	6	1	0
772	2019	5	1	83	13	0	3	1	0
773	2019	1	0	84	22	1	14	1	0
774	2019	4	1	75	3	1	17	0	0
775	2019	3	1	89	6	1	4	0	0
776	2019	2	1	80	0	1	21	1	0
777	2019	4	1	87	6	1	9	1	0
778	2019	5	1	86	13	1	17	0	0
779	2020	5	1	82	6	1	21	1	0
780	2019	5	1	90	7	1	8	0	0
781	2019	2	1	83	1	1	7	1	0
782	2019	3	1	88	0	2	10	1	0
783	2020	5	1	89	8	1	9	0	0
784	2020	4	1	85	2	1	11	0	0
785	2019	5	1	90	0	1	14	0	0
786	2020	4	0	89	11	1	6	0	1
787	2020	1	1	74	8	2	24	1	0
788	2019	4	0	73	0	1	16	1	0
789	2020	3	1	82	2	1	17	0	0
790	2019	3	1	72	8	2	6	1	0
791	2019	2	0	72	6	1	7	1	0
792	2019	2	1	78	0	1	13	1	0
793	2020	3	1	82	7	1	6	1	0
794	2019	2	1	70	5	1	13	0	0
795	2020	3	1	87	6	1	7	0	0
796	2020	4	1	80	2	1	12	0	0
797	2020	2	1	87	6	1	11	0	0
798	2019	4	0	94	4	1	8	1	0
799	2020	3	1	98	16	1	8	0	1
800	2019	5	1	86	2	1	8	1	0
801	2019	2	1	93	10	1	26	1	0
802	2019	5	1	80	20	1	13	1	0
803	2020	1	0	74	24	2	42	0	0
804	2020	3	1	91	3	1	8	1	0
805	2020	3	1	87	2	2	11	0	0
806	2020	3	0	81	2	1	8	0	0
807	2020	2	0	71	14	1	14	1	0
808	2020	4	0	82	0	0	1	0	0
809	2020	3	1	85	2	1	18	1	0
810	2019	3	1	93	4	1	12	0	0
811	2020	2	0	85	9	1	15	1	0
812	2019	1	0	89	4	1	11	0	1
813	2019	1	0	89	0	0	6	0	1
814	2020	1	1	77	6	1	8	1	0
815	2020	5	1	80	3	1	17	0	0
816	2019	1	0	88	3	1	10	1	0
817	2019	4	0	91	5	1	11	1	0
818	2019	2	1	81	6	1	13	1	0
819	2019	1	1	84	2	1	7	1	0
820	2019	1	1	89	14	1	8	1	0
821	2020	3	0	82	13	1	5	0	0
822	2020	1	0	89	2	1	8	0	0
823	2019	1	0	71	3	1	14	1	0
824	2019	4	1	87	2	1	12	1	0
825	2020	2	1	79	4	2	11	1	0
826	2020	3	1	84	12	1	17	0	0
827	2020	2	0	84	6	1	14	1	0
828	2019	4	1	92	3	1	10	1	0
829	2020	2	1	88	11	1	10	0	0
830	2020	1	1	86	10	1	7	1	0
831	2019	4	1	78	3	2	16	1	0
832	2019	3	1	88	6	1	15	0	0
833	2019	3	1	80	13	1	6	1	0
834	2020	1	0	87	3	2	11	1	0
835	2020	3	1	79	9	1	8	0	0
836	2019	4	0	89	4	2	19	1	0
837	2019	4	1	77	2	1	11	1	0
838	2019	2	1	92	3	1	11	1	0
839	2020	2	1	83	2	1	8	0	0
840	2019	1	1	93	7	1	7	1	1
841	2019	3	1	77	3	2	19	0	0
842	2020	5	1	78	10	1	9	1	0
843	2019	2	1	77	4	1	16	1	0
844	2019	2	1	76	6	1	13	1	0
845	2019	4	0	90	3	2	6	0	1
846	2019	5	0	92	10	1	18	0	0
847	2019	1	0	88	2	2	22	0	0
848	2020	1	1	71	0	1	13	0	0
849	2020	5	1	78	11	1	13	0	0
850	2019	4	0	85	3	1	6	1	0
851	2019	4	0	82	15	2	13	1	0
852	2020	1	1	91	9	1	31	0	0
853	2019	4	1	79	10	1	17	0	0
854	2019	4	0	68	0	2	7	0	0
855	2019	1	1	95	0	1	8	0	0
856	2020	5	0	72	12	2	37	0	0
857	2019	3	1	91	6	1	9	1	0
858	2020	2	1	70	6	1	12	0	0
859	2019	5	1	87	6	1	11	1	0
860	2020	5	1	86	3	2	9	1	0
861	2019	4	1	76	4	2	15	1	0
862	2020	5	1	81	16	2	9	0	1
863	2019	1	1	77	7	2	12	1	0
864	2019	4	0	81	4	1	18	1	0
865	2019	1	0	87	17	1	9	1	0
866	2020	4	1	94	3	1	10	1	0
867	2019	1	1	79	24	1	12	1	0
868	2019	4	1	86	11	1	7	1	0
869	2019	5	1	89	1	1	16	0	0
870	2020	2	1	94	0	1	15	1	0
871	2020	3	0	70	13	1	9	0	0
872	2020	5	1	94	2	1	16	1	0
873	2020	2	1	89	2	1	12	0	0
874	2020	1	1	84	7	1	7	1	0
875	2019	2	1	96	6	1	12	1	0
876	2019	1	0	88	7	1	10	0	0
877	2019	1	0	88	17	0	2	0	1
878	2020	1	0	88	9	1	9	0	0
879	2019	4	1	79	22	1	23	1	0
880	2020	3	1	77	6	2	16	0	0
881	2019	2	1	89	2	2	13	1	0
882	2020	1	1	92	2	2	36	0	0
883	2020	5	1	97	2	1	14	0	0
884	2019	2	1	92	11	2	11	1	0
885	2020	1	0	93	3	0	15	1	0
886	2019	2	1	87	0	1	24	0	0
887	2020	2	1	93	11	1	17	1	0
888	2019	4	0	84	7	2	7	1	0
889	2020	5	1	86	9	2	11	0	0
890	2019	1	0	84	7	1	14	1	0
891	2020	1	0	69	2	1	22	1	0
892	2020	4	1	90	10	1	9	0	0
893	2019	4	1	89	7	2	10	0	0
894	2019	1	0	88	12	1	18	0	0
895	2020	1	1	81	4	2	37	0	0
896	2019	1	1	82	9	1	20	0	0
897	2019	2	1	88	6	0	6	0	0
898	2019	4	1	83	7	1	16	0	0
899	2019	2	1	90	6	1	13	0	0
900	2020	5	1	74	5	1	5	1	0
901	2019	5	0	79	9	2	4	1	0
902	2019	4	0	79	0	0	1	1	0
903	2020	3	1	88	11	1	13	1	0
904	2020	2	1	76	6	1	13	0	0
905	2019	1	1	85	6	1	15	1	0
906	2020	5	1	87	2	2	13	1	0
907	2020	2	0	95	2	1	14	1	0
908	2020	1	1	76	7	2	29	0	0
909	2019	5	1	79	6	1	17	1	0
910	2019	3	1	80	5	1	13	0	0
911	2019	1	1	90	10	1	9	1	0
912	2019	2	1	87	12	1	8	1	0
913	2020	3	0	77	17	2	18	0	0
914	2020	5	0	69	2	2	7	0	0
915	2020	2	1	72	7	1	11	0	0
916	2019	3	1	82	6	1	5	1	0
917	2019	5	1	67	6	1	14	0	0
918	2020	4	0	84	14	1	6	1	0
919	2019	5	1	78	10	2	19	0	0
920	2019	3	1	99	2	1	7	0	0
921	2020	1	1	70	10	1	15	0	0
922	2020	3	0	67	10	2	8	1	0
923	2020	5	1	89	11	0	16	1	1
924	2020	1	1	90	21	1	22	1	0
925	2019	3	1	95	3	1	3	1	1
926	2019	4	0	86	16	1	7	1	0
927	2020	1	1	104	2	1	21	1	0
928	2019	3	1	86	3	1	7	1	0
929	2019	2	1	93	7	0	3	0	1
930	2020	1	0	75	3	1	7	0	0
931	2020	5	1	89	17	1	10	1	0
932	2019	2	0	76	8	2	13	0	0
933	2019	2	1	91	4	1	11	1	0
934	2019	3	1	83	7	1	7	1	0
935	2019	3	0	90	2	2	22	1	0
936	2020	5	1	93	14	2	9	0	0
937	2019	1	0	82	15	1	16	1	0
938	2020	5	1	70	0	2	74	0	0
939	2019	4	0	86	2	1	5	1	0
940	2019	1	1	84	0	1	23	1	0
941	2020	3	0	80	10	1	10	0	0
942	2019	5	1	73	5	2	21	0	0
943	2020	4	1	92	13	1	6	0	0
944	2020	3	1	92	2	1	10	1	0
945	2019	2	1	95	9	1	8	1	0
946	2019	3	0	86	10	2	14	0	0
947	2019	1	0	80	8	1	11	1	0
948	2019	5	1	73	2	1	14	0	0
949	2019	5	1	88	13	2	21	1	0
950	2020	3	1	85	0	1	7	1	0
951	2019	5	1	96	7	1	16	1	0
952	2019	2	0	75	3	1	10	1	0
953	2019	3	0	85	0	1	16	0	0
954	2019	1	0	94	2	1	9	1	0
955	2020	1	1	93	3	1	7	1	0
956	2020	5	1	92	9	1	9	0	0
957	2019	3	1	77	0	1	13	0	0
958	2019	1	1	92	0	1	10	1	0
959	2019	3	1	82	2	1	32	0	0
960	2019	5	1	90	0	2	6	1	0
961	2020	4	1	77	3	0	17	1	0
962	2020	1	1	94	6	1	13	1	0
963	2019	3	1	85	7	2	10	1	0
964	2020	4	0	97	3	1	9	0	0
965	2019	3	0	89	6	1	5	0	1
966	2020	2	1	82	13	1	6	1	0
967	2020	5	1	91	2	1	9	0	0
968	2019	4	1	76	8	2	12	0	0
969	2020	1	1	81	8	1	8	1	0
970	2020	4	1	93	3	2	7	1	0
971	2020	2	1	69	9	1	9	1	0
972	2019	3	1	91	12	2	13	1	0
973	2019	5	1	92	4	1	29	1	0
974	2019	1	0	92	5	2	26	1	0
975	2019	4	1	91	9	2	27	1	0
976	2020	5	1	89	0	1	12	0	0
977	2019	4	1	91	0	2	15	1	0
978	2019	5	1	91	7	2	32	0	0
979	2020	3	1	98	10	2	24	0	0
980	2019	1	0	81	19	2	15	1	0
981	2020	3	1	76	0	1	3	0	0
982	2019	2	0	89	8	1	18	1	0
983	2020	2	1	93	2	1	9	1	0
984	2020	3	1	87	17	2	5	1	0
985	2020	1	1	82	19	1	16	0	0
986	2020	1	0	80	12	2	18	1	1
987	2019	3	0	82	0	2	24	0	0
988	2019	2	1	89	2	1	7	1	0
989	2020	4	1	85	0	0	2	0	0
990	2019	4	1	75	5	1	12	0	0
991	2020	5	1	82	2	2	8	1	0
992	2019	4	0	79	9	1	9	1	0
993	2020	2	1	70	2	1	16	0	0
994	2019	3	1	93	8	1	11	0	0
995	2019	4	0	75	8	2	8	0	1
996	2019	3	1	90	2	1	11	0	0
997	2020	4	1	96	0	1	8	0	0
998	2020	5	1	81	2	1	8	1	0
999	2019	2	1	89	12	1	47	0	0
1000	2019	3	1	72	6	1	18	1	0
1001	2019	5	1	88	3	1	11	1	0
1002	2019	4	1	85	2	1	16	1	0
1003	2019	1	0	80	11	2	13	0	0
1004	2020	4	1	83	5	2	10	0	0
1005	2019	5	0	86	6	1	9	1	0
1006	2020	3	1	91	0	1	10	0	0
1007	2019	3	0	77	3	1	8	0	0
1008	2019	1	1	90	7	2	17	1	0
1009	2020	2	1	85	0	2	17	0	1
1010	2020	2	0	79	9	1	8	1	0
1011	2020	4	1	77	6	1	9	1	0
1012	2020	4	1	87	12	1	10	0	0
1013	2020	1	1	89	3	1	15	0	0
1014	2020	5	1	85	9	1	14	0	0
1015	2020	3	1	90	12	1	8	0	0
1016	2020	3	1	95	7	2	11	0	1
1017	2020	4	1	92	2	1	18	0	0
1018	2020	4	0	79	0	1	9	1	0
1019	2019	5	0	82	4	1	12	0	0
1020	2020	5	0	84	9	1	13	1	0
1021	2020	5	0	86	2	2	18	0	0
1022	2019	4	1	81	5	1	7	1	0
1023	2020	1	1	88	2	2	12	1	0
1024	2019	4	1	76	0	2	10	1	0
1025	2019	1	1	88	6	2	20	1	0
1026	2019	3	1	65	10	1	10	1	0
1027	2020	5	1	93	7	1	8	1	0
1028	2019	5	1	85	4	2	10	1	0
1029	2020	1	0	78	3	1	20	1	0
1030	2019	4	1	87	10	2	20	0	0
1031	2020	5	1	79	2	1	11	0	0
1032	2020	1	1	67	5	2	11	1	0
1033	2020	1	1	90	3	1	13	1	0
1034	2019	3	1	87	2	1	6	0	0
1035	2019	5	1	78	0	1	12	1	0
1036	2019	3	1	80	5	1	12	0	0
1037	2020	5	1	83	0	1	10	0	0
1038	2020	1	1	81	9	1	7	1	0
1039	2020	1	1	95	2	1	12	0	0
1040	2020	1	1	88	2	1	5	1	0
1041	2020	1	0	86	2	1	10	1	0
1042	2019	1	1	84	3	1	12	1	0
1043	2020	5	0	86	0	1	6	1	0
1044	2019	3	1	87	6	1	12	1	0
1045	2020	2	1	72	13	1	12	0	0
1046	2019	5	1	71	4	1	11	1	0
1047	2019	5	0	93	7	1	9	1	0
1048	2020	2	1	79	6	1	9	0	1
1049	2019	3	1	90	11	1	7	1	0
1050	2020	4	1	66	13	2	25	1	0
1051	2020	1	1	100	2	1	12	1	0
1052	2020	3	0	80	6	1	15	1	0
1053	2019	3	1	88	6	1	11	1	0
1054	2019	5	0	86	3	2	14	1	0
1055	2020	2	1	85	7	1	6	1	0
1056	2019	5	1	90	2	1	10	1	0
1057	2019	3	0	90	2	1	10	1	0
1058	2020	2	0	90	6	1	6	1	0
1059	2019	2	1	87	3	1	11	1	0
1060	2020	3	1	66	0	1	7	1	0
1061	2020	1	0	79	7	1	26	1	0
1062	2019	4	1	89	6	1	14	1	0
1063	2020	4	1	79	6	1	11	0	0
1064	2019	1	0	70	0	1	8	0	0
1065	2019	4	1	87	4	1	9	1	0
1066	2020	4	1	93	6	1	6	0	0
1067	2020	3	1	87	7	1	5	0	0
1068	2019	4	0	91	6	1	20	0	0
1069	2020	1	1	78	2	1	12	1	0
1070	2020	3	1	78	14	2	9	0	0
1071	2019	5	1	82	7	1	5	1	0
1072	2019	1	1	82	0	1	9	1	0
1073	2019	4	1	79	3	1	15	1	0
1074	2020	4	1	86	9	2	13	1	0
1075	2019	1	1	73	6	1	4	1	0
1076	2020	5	0	82	15	1	10	1	0
1077	2020	5	0	85	7	1	10	0	0
1078	2019	2	1	71	5	1	8	0	0
1079	2019	2	1	91	2	1	11	1	0
1080	2020	4	1	78	7	1	23	1	0
1081	2020	5	1	80	13	1	19	0	0
1082	2020	1	0	81	5	1	14	1	0
1083	2019	5	1	74	7	1	15	1	0
1084	2019	4	1	74	15	1	6	1	0
1085	2020	5	0	88	7	1	14	0	0
1086	2020	3	0	85	2	1	12	0	0
1087	2020	3	1	78	8	1	9	0	0
1088	2020	5	1	83	10	2	12	1	0
1089	2019	4	1	93	0	1	11	0	0
1090	2019	2	1	95	5	1	9	0	1
1091	2020	4	1	86	2	1	9	1	0
1092	2019	2	0	84	10	1	7	0	0
1093	2020	1	1	85	13	1	8	1	0
1094	2020	5	1	74	3	1	8	1	0
1095	2019	1	1	91	4	2	33	0	0
1096	2019	5	1	77	0	1	12	1	0
1097	2020	2	1	87	3	2	17	1	0
1098	2020	1	0	83	18	1	7	0	0
1099	2020	5	1	90	2	1	7	1	0
1100	2020	2	1	92	9	1	13	1	0
1101	2020	4	1	70	0	1	8	1	0
1102	2019	1	1	74	0	1	8	1	0
1103	2020	4	1	86	2	1	13	0	0
1104	2019	5	1	93	2	2	7	1	0
1105	2019	5	1	91	0	1	5	0	1
1106	2020	3	0	88	13	1	8	1	0
1107	2019	3	1	91	2	1	8	1	0
1108	2020	1	0	81	12	1	17	0	0
1109	2020	1	0	89	10	1	39	0	0
1110	2019	5	1	81	0	1	11	1	0
1111	2020	4	0	96	3	1	14	0	0
1112	2020	5	1	78	17	1	16	1	0
1113	2019	3	1	66	5	1	5	1	0
1114	2020	2	1	85	0	1	6	0	0
1115	2020	4	1	79	3	1	8	0	0
1116	2019	5	1	89	2	1	7	1	0
1117	2019	3	1	82	6	1	10	1	0
1118	2020	5	0	97	7	1	6	1	0
1119	2019	2	0	77	17	1	13	0	0
1120	2020	5	0	86	9	1	18	0	0
1121	2019	2	1	90	2	1	16	1	0
1122	2020	2	0	95	1	1	9	0	0
1123	2019	2	0	70	15	1	8	1	0
1124	2019	2	1	76	3	1	9	1	0
1125	2019	1	1	80	3	1	21	0	0
1126	2020	5	1	90	3	1	14	1	0
1127	2020	1	1	91	10	2	15	1	1
1128	2019	2	1	78	12	2	19	1	0
1129	2020	4	0	93	0	1	15	1	0
1130	2020	1	1	85	3	1	19	1	0
1131	2020	5	1	83	7	2	13	1	0
1132	2020	1	1	92	3	1	12	0	0
1133	2020	5	1	74	2	1	4	1	0
1134	2019	1	0	87	15	1	22	1	0
1135	2019	3	1	79	7	1	17	1	0
1136	2020	4	1	68	6	1	6	0	0
1137	2019	1	1	87	10	1	9	1	0
1138	2019	3	1	90	2	2	12	0	0
1139	2020	3	1	94	0	1	5	0	1
1140	2019	1	1	88	6	1	14	1	0
1141	2020	1	1	79	5	2	15	0	0
1142	2019	1	1	77	3	2	9	0	0
1143	2019	3	0	88	3	0	4	0	0
1144	2020	5	0	85	7	1	17	0	1
1145	2019	5	0	85	11	2	10	1	0
1146	2020	5	1	80	6	1	15	0	0
1147	2020	4	1	86	2	1	6	0	0
1148	2019	5	0	88	13	0	1	0	1
1149	2020	3	1	91	3	1	8	0	0
1150	2019	1	1	101	0	0	5	1	1
1151	2019	4	1	93	17	1	10	0	0
1152	2019	2	1	86	5	1	10	0	0
1153	2020	1	1	74	9	1	14	1	0
1154	2019	3	0	104	8	2	9	1	0
1155	2019	1	0	87	6	2	19	0	0
1156	2019	5	1	84	4	0	2	1	0
1157	2019	1	1	86	2	1	12	0	0
1158	2019	4	1	74	3	1	17	0	0
1159	2019	5	1	90	6	2	18	0	0
1160	2019	2	1	77	10	1	25	1	0
1161	2019	1	1	78	7	1	10	1	0
1162	2019	3	1	78	7	2	10	1	0
1163	2020	2	1	86	6	1	6	0	1
1164	2019	2	1	90	14	1	7	0	0
1165	2019	2	1	93	2	1	71	0	0
1166	2019	5	0	82	10	2	18	1	0
1167	2019	4	0	68	10	1	10	1	0
1168	2019	1	1	95	3	1	15	1	0
1169	2020	5	1	87	12	1	9	1	0
1170	2020	5	1	81	6	2	17	0	0
1171	2020	3	0	85	7	1	8	0	0
1172	2019	5	1	77	5	2	15	1	0
1173	2020	1	0	83	7	1	5	0	0
1174	2020	4	1	90	10	1	15	0	0
1175	2019	4	1	88	6	1	15	1	0
1176	2020	3	1	90	2	1	3	1	0
1177	2019	2	1	83	8	2	8	1	0
1178	2020	4	1	85	0	2	7	1	0
1179	2020	3	1	83	7	1	5	1	0
1180	2019	4	0	75	3	1	14	1	0
1181	2020	3	1	92	3	1	6	0	0
1182	2019	1	1	88	2	2	12	1	0
1183	2020	5	1	82	10	1	11	1	0
1184	2020	5	1	86	2	1	11	0	0
1185	2019	3	0	84	10	2	12	0	1
1186	2019	1	0	94	10	1	11	1	0
1187	2020	4	0	93	7	1	13	0	0
1188	2020	1	0	66	5	1	18	1	0
1189	2020	5	1	91	6	1	7	0	0
1190	2020	5	1	91	0	0	1	0	0
1191	2019	2	1	90	2	1	20	0	0
1192	2020	2	1	93	4	1	3	0	1
1193	2020	1	1	91	5	1	18	1	0
1194	2019	5	1	73	6	2	12	1	0
1195	2020	4	0	94	0	0	4	0	0
1196	2020	5	0	94	2	2	27	1	0
1197	2020	3	1	92	6	1	7	0	0
1198	2020	5	0	81	8	2	25	1	0
1199	2020	1	1	76	0	1	7	0	0
1200	2020	3	1	82	8	1	9	0	0
1201	2020	1	1	82	6	1	7	1	0
1202	2019	3	1	94	3	1	7	1	0
1203	2020	4	1	85	8	1	8	0	0
1204	2019	5	1	79	6	1	9	1	0
1205	2019	5	1	81	4	2	7	1	0
1206	2019	2	0	88	11	0	4	0	1
1207	2019	4	0	84	7	2	12	1	0
1208	2019	3	1	71	13	2	10	1	0
1209	2019	4	0	86	10	2	15	0	0
1210	2020	2	0	71	10	2	11	0	0
1211	2019	5	1	86	2	1	9	0	0
1212	2020	3	1	89	7	2	8	0	1
1213	2019	4	0	87	2	2	18	0	0
1214	2019	2	1	94	3	1	12	0	0
1215	2020	3	1	87	14	1	11	1	0
1216	2020	4	1	80	5	1	10	0	0
1217	2020	2	1	86	7	1	37	0	0
1218	2020	2	0	70	4	0	6	0	0
1219	2020	1	0	82	10	2	13	1	0
1220	2020	2	0	85	7	1	8	1	0
1221	2020	2	0	90	8	1	9	0	0
1222	2019	1	1	84	7	1	9	1	0
1223	2020	1	1	78	18	1	8	1	0
1224	2020	2	0	97	10	2	10	0	0
1225	2019	3	0	86	8	1	12	0	0
1226	2019	1	1	85	2	1	10	1	0
1227	2019	2	0	92	7	1	47	0	0
1228	2020	2	1	70	10	1	8	1	0
1229	2019	3	1	83	6	1	10	0	0
1230	2019	2	1	79	7	1	11	0	0
1231	2019	1	1	89	3	2	14	0	0
1232	2019	3	1	89	6	0	6	1	1
1233	2020	5	1	78	5	1	7	1	0
1234	2019	3	1	84	3	1	5	1	0
1235	2020	2	1	90	3	1	30	0	0
1236	2019	2	0	92	3	0	20	1	0
1237	2020	5	1	79	0	2	13	0	0
1238	2020	4	1	82	7	1	15	0	0
1239	2019	4	0	84	0	1	13	1	0
1240	2020	3	1	80	10	2	11	1	0
1241	2020	1	1	88	7	2	8	1	0
1242	2019	1	0	86	1	1	7	1	0
1243	2019	1	1	80	6	1	12	1	0
1244	2019	3	1	75	9	1	8	1	0
1245	2020	3	1	81	3	1	11	0	0
1246	2020	1	1	90	4	2	13	1	0
1247	2019	5	1	92	7	1	7	0	0
1248	2020	4	0	88	4	1	15	0	1
1249	2019	2	0	86	4	1	12	0	0
1250	2020	5	1	88	7	0	10	0	0
1251	2019	1	0	81	3	2	9	0	1
1252	2020	5	0	71	6	2	13	0	0
1253	2019	5	0	91	9	1	6	0	0
1254	2019	4	1	97	10	1	10	1	0
1255	2020	5	1	91	21	2	8	0	0
1256	2019	5	1	89	10	1	12	0	0
1257	2019	2	1	88	0	1	9	1	0
1258	2020	1	1	88	0	1	5	1	0
1259	2020	5	1	73	11	1	12	1	0
1260	2020	1	1	72	6	0	11	0	0
1261	2020	3	1	91	3	1	10	0	0
1262	2019	1	0	70	8	2	9	1	0
1263	2020	3	0	74	14	1	7	0	1
1264	2019	1	0	71	2	1	8	0	0
1265	2019	3	1	91	19	2	13	0	0
1266	2019	4	1	84	15	1	10	1	0
1267	2019	2	1	78	0	1	7	1	0
1268	2019	3	1	88	22	1	10	0	1
1269	2019	3	1	88	0	0	1	0	1
1270	2019	5	1	72	18	0	2	1	0
1271	2019	4	1	81	3	1	9	1	0
1272	2020	2	0	90	2	1	11	1	1
1273	2019	1	1	79	14	1	7	0	0
1274	2020	1	0	78	3	1	8	1	0
1275	2020	2	1	96	7	0	12	1	0
1276	2019	3	1	89	2	1	6	1	0
1277	2019	2	1	87	2	1	9	1	0
1278	2019	5	1	92	15	1	23	1	0
1279	2020	1	0	88	18	1	1	0	1
1280	2019	1	1	85	7	1	15	1	0
1281	2020	3	1	95	12	1	11	0	0
1282	2019	1	1	72	0	1	5	0	0
1283	2019	4	0	86	0	2	12	0	0
1284	2019	4	0	94	2	1	8	1	0
1285	2019	4	0	66	3	1	13	0	0
1286	2019	3	1	90	8	1	11	1	0
1287	2019	3	0	88	17	1	6	1	0
1288	2019	2	1	86	5	1	5	1	0
1289	2020	5	1	90	3	1	10	0	0
1290	2019	3	1	78	2	1	6	1	0
1291	2019	3	0	70	3	1	8	0	0
1292	2020	2	0	87	3	1	6	1	0
1293	2019	5	0	82	6	2	21	1	0
1294	2020	5	1	71	0	1	7	1	0
1295	2019	5	1	83	5	1	9	1	1
1296	2020	5	1	83	11	1	6	0	0
1297	2019	1	1	89	7	1	22	1	1
1298	2019	1	1	94	11	1	11	0	0
1299	2019	4	1	74	5	1	9	0	0
1300	2019	5	0	71	12	2	12	0	0
1301	2019	3	1	78	0	1	9	1	0
1302	2020	4	1	89	11	2	8	1	1
1303	2020	1	1	83	7	1	11	0	0
1304	2019	2	1	83	3	1	14	1	0
1305	2019	4	1	71	11	1	9	0	0
1306	2020	1	1	84	3	0	15	0	0
1307	2020	1	1	73	2	1	8	0	0
1308	2020	2	0	88	6	2	7	1	0
1309	2019	3	1	78	5	1	13	1	0
1310	2020	5	1	88	0	1	10	0	0
1311	2020	5	1	91	3	1	20	0	0
1312	2020	2	1	90	0	1	9	1	0
1313	2019	1	1	90	4	2	10	0	0
1314	2019	1	0	94	12	1	18	0	0
1315	2020	1	1	86	0	1	9	0	0
1316	2019	2	0	79	8	1	6	1	0
1317	2019	2	0	87	3	1	16	1	0
1318	2019	3	0	88	2	2	15	0	0
1319	2019	5	0	80	15	1	30	1	0
1320	2020	3	1	90	9	2	12	1	0
1321	2020	4	1	77	3	0	10	0	0
1322	2020	3	1	74	36	2	12	0	1
1323	2019	4	1	97	6	0	6	0	1
1324	2019	5	0	75	15	1	15	1	0
1325	2019	5	1	84	17	1	14	0	1
1326	2020	2	0	80	3	1	6	0	0
1327	2020	3	1	85	7	1	8	0	0
1328	2020	4	1	86	6	1	15	0	0
1329	2020	5	1	94	2	1	23	0	0
1330	2020	1	1	72	2	1	7	0	0
1331	2019	4	1	78	8	2	12	1	0
1332	2019	1	0	84	0	1	7	0	0
1333	2019	5	1	93	14	1	6	1	0
1334	2019	5	0	88	3	1	9	1	0
1335	2019	4	1	90	12	1	12	1	0
1336	2019	5	1	87	12	2	10	0	0
1337	2020	2	1	73	0	1	9	0	0
1338	2020	4	0	74	6	1	29	0	1
1339	2019	2	1	85	6	1	17	1	0
1340	2019	2	1	84	7	1	7	0	1
1341	2019	1	0	86	3	1	6	1	0
1342	2019	4	1	80	2	1	9	1	0
1343	2019	4	1	89	7	1	7	1	0
1344	2019	2	0	92	10	1	9	1	0
1345	2020	2	1	83	9	1	9	0	0
1346	2019	3	1	86	7	1	10	1	0
1347	2020	4	1	86	6	1	15	0	0
1348	2019	2	1	94	2	1	21	0	0
1349	2019	4	0	76	0	2	10	1	0
1350	2020	5	0	67	6	1	9	0	0
1351	2019	5	1	75	13	1	8	0	0
1352	2020	2	1	70	13	1	10	1	0
1353	2020	3	1	88	6	0	5	0	0
1354	2019	1	1	97	2	1	12	0	0
1355	2020	3	1	92	14	1	7	0	0
1356	2020	2	1	79	17	1	9	0	0
1357	2019	4	1	70	18	1	14	0	0
1358	2019	2	1	90	7	1	8	1	0
1359	2020	1	1	85	2	1	8	1	0
1360	2019	5	0	67	0	1	9	0	0
1361	2019	4	0	79	6	1	14	1	0
1362	2019	5	0	85	2	1	8	1	0
1363	2020	1	0	73	2	1	8	1	0
1364	2019	5	1	78	0	1	10	1	0
1365	2019	2	1	86	0	1	11	1	0
1366	2020	4	1	67	7	1	6	0	0
1367	2019	4	1	97	2	1	6	1	1
1368	2019	2	1	90	9	1	7	1	0
1369	2019	5	1	96	5	1	10	1	0
1370	2020	5	1	90	3	2	38	0	0
1371	2019	2	1	80	7	1	7	0	0
1372	2020	1	1	80	2	2	16	0	0
1373	2020	3	1	84	0	1	3	0	0
1374	2019	1	1	84	13	1	5	1	0
1375	2020	1	1	82	8	1	10	1	0
1376	2020	4	1	95	13	2	11	0	0
1377	2020	5	0	91	9	1	17	0	0
1378	2019	4	1	78	17	1	13	1	0
1379	2020	5	1	91	4	1	5	1	0
1380	2019	5	1	92	7	1	12	0	0
1381	2019	4	1	88	2	1	10	1	0
1382	2020	1	1	91	8	1	11	0	0
1383	2019	2	0	92	7	1	10	0	0
1384	2019	4	1	80	10	1	15	1	0
1385	2020	5	0	94	7	1	7	1	0
1386	2020	5	1	83	9	1	11	1	0
1387	2019	5	1	85	2	2	18	1	0
1388	2019	1	0	89	7	0	45	0	0
1389	2020	2	1	83	2	1	5	1	0
1390	2019	3	1	84	18	1	11	0	0
1391	2020	5	0	89	3	1	8	0	1
1392	2020	3	1	84	6	1	10	1	0
1393	2019	4	0	91	2	1	9	1	0
1394	2019	1	0	85	4	1	9	1	0
1395	2019	3	1	84	3	1	14	0	0
1396	2019	5	1	79	4	1	7	1	0
1397	2020	5	1	74	0	1	6	0	0
1398	2019	4	1	81	0	1	10	1	0
1399	2020	3	1	84	10	1	3	1	0
1400	2020	5	0	78	9	2	21	0	0
1401	2020	3	1	93	3	0	6	0	0
1402	2020	5	1	90	0	1	9	0	0
1403	2019	4	1	80	6	1	8	1	0
1404	2019	5	1	79	2	2	7	1	0
1405	2019	1	0	76	0	1	5	1	0
1406	2020	5	1	73	13	2	15	1	0
1407	2020	4	1	96	3	1	11	1	0
1408	2020	1	1	86	0	1	14	1	0
1409	2019	2	1	88	17	2	13	0	0
1410	2019	5	1	86	0	2	13	1	0
1411	2019	4	0	82	17	1	9	1	0
1412	2020	5	1	80	4	1	5	1	0
1413	2020	1	1	74	4	1	17	1	0
1414	2020	2	1	91	0	0	18	0	0
1415	2020	1	1	89	11	1	11	1	0
1416	2019	1	1	81	7	1	9	1	0
1417	2020	1	1	75	4	1	20	1	0
1418	2020	4	0	89	2	1	34	0	0
1419	2019	5	1	69	2	1	8	0	0
1420	2020	5	1	89	3	2	9	1	0
1421	2020	4	0	82	5	1	12	1	0
1422	2019	4	0	94	2	1	23	1	0
1423	2019	5	1	89	7	1	7	1	0
1424	2020	1	1	84	6	1	5	1	0
1425	2019	3	1	75	2	1	9	0	0
1426	2020	5	1	79	2	2	14	0	0
1427	2020	5	1	79	2	0	1	0	0
1428	2020	2	1	90	10	1	11	1	0
1429	2019	2	1	86	17	2	17	1	0
1430	2020	2	1	82	6	1	4	1	0
1431	2019	3	1	87	13	1	7	1	0
1432	2019	2	1	94	5	1	15	0	0
1433	2019	4	1	86	0	1	20	1	0
1434	2019	1	1	79	3	1	12	1	0
1435	2020	3	1	84	13	2	15	0	1
1436	2020	4	1	89	5	1	17	0	0
1437	2020	4	0	80	3	0	16	0	1
1438	2019	5	1	85	2	0	30	0	0
1439	2020	5	1	76	7	1	9	0	0
1440	2020	5	1	94	6	1	15	0	0
1441	2019	4	1	86	12	0	4	0	0
1442	2020	5	1	82	6	1	8	1	0
1443	2020	1	1	96	1	0	6	1	0
1444	2020	1	1	86	3	1	19	1	0
1445	2020	5	1	87	2	1	12	0	0
1446	2020	3	1	91	2	1	12	1	0
1447	2019	3	1	89	6	1	13	0	0
1448	2020	3	0	94	6	2	29	0	1
1449	2019	5	1	92	6	1	14	0	0
1450	2019	4	0	91	9	1	8	1	1
1451	2019	4	0	72	7	1	4	0	1
1452	2019	1	1	84	0	1	4	0	0
1453	2020	2	0	76	0	1	10	1	0
1454	2020	4	1	73	0	1	12	0	0
1455	2020	1	0	84	6	1	9	1	0
1456	2019	2	1	84	2	1	12	1	0
1457	2020	2	1	72	4	1	8	0	0
1458	2019	1	1	80	0	2	11	1	0
1459	2019	2	1	81	3	1	10	1	0
1460	2020	1	1	81	6	1	14	1	0
1461	2020	5	0	91	15	0	12	1	0
1462	2019	2	0	87	13	1	16	1	0
1463	2019	4	1	80	10	2	11	1	0
1464	2019	4	1	81	6	1	11	1	0
1465	2019	5	0	76	6	1	7	1	0
1466	2020	1	1	81	0	0	5	1	0
1467	2019	3	1	91	2	1	8	0	0
1468	2020	5	1	84	12	1	12	1	1
1469	2019	4	1	80	2	1	14	0	0
1470	2019	2	1	65	6	1	9	0	0
1471	2019	4	1	72	0	2	14	0	0
1472	2019	2	1	89	0	0	6	0	1
1473	2019	4	1	72	10	1	6	1	0
1474	2020	5	0	83	13	1	3	1	0
1475	2020	4	1	79	11	1	8	0	0
1476	2020	1	0	87	12	2	12	1	0
1477	2019	3	1	91	10	1	12	1	0
1478	2019	4	1	86	0	1	13	1	0
1479	2020	3	1	88	7	1	7	0	0
1480	2019	5	1	76	3	1	8	1	0
1481	2020	3	1	79	7	1	7	1	0
1482	2020	1	0	100	7	2	8	0	0
1483	2020	1	1	91	6	1	9	1	0
1484	2019	3	1	90	5	1	8	0	0
1485	2020	3	0	75	4	1	6	1	0
1486	2020	1	1	73	2	2	19	1	0
1487	2019	1	1	86	7	1	8	1	0
1488	2019	1	0	79	9	1	10	1	0
1489	2019	3	1	70	2	1	15	0	0
1490	2020	5	1	77	2	1	11	0	0
1491	2019	1	1	94	7	1	17	1	0
1492	2019	2	1	86	7	1	8	1	0
1493	2019	3	1	83	7	1	20	1	0
1494	2020	2	0	84	5	1	11	0	0
1495	2019	5	1	88	6	1	7	1	0
1496	2020	4	0	89	4	1	7	1	0
1497	2020	1	1	89	6	1	6	1	0
1498	2019	4	0	80	17	1	16	1	0
1499	2020	5	0	83	10	2	9	0	0
1500	2019	2	1	80	3	1	11	1	0
1501	2019	1	0	79	0	1	7	0	0
1502	2019	3	1	92	5	1	5	1	0
1503	2020	3	1	92	3	1	19	1	0
1504	2019	2	1	88	3	1	16	1	0
1505	2019	3	0	86	6	1	19	1	0
1506	2020	1	1	90	3	2	22	1	0
1507	2020	2	0	65	1	1	9	0	0
1508	2019	1	1	91	0	1	13	1	0
1509	2020	3	1	92	4	1	6	0	0
1510	2020	4	1	90	0	1	24	1	0
1511	2019	2	1	87	6	1	21	1	0
1512	2019	3	1	69	14	1	6	1	0
1513	2020	4	0	87	3	2	9	1	0
1514	2019	1	1	92	7	1	12	1	0
1515	2019	2	1	88	2	2	14	1	0
1516	2019	2	0	68	3	1	6	1	0
1517	2019	4	1	92	2	1	6	1	0
1518	2019	5	1	90	7	1	16	0	0
1519	2019	3	1	82	1	1	12	1	0
1520	2019	3	1	86	12	2	10	1	0
1521	2019	1	1	87	0	1	19	1	0
1522	2020	2	1	88	2	1	15	1	0
1523	2019	5	1	79	3	1	23	0	0
1524	2019	4	1	94	0	1	17	0	0
1525	2020	5	1	65	5	1	10	0	0
1526	2020	4	0	85	14	1	20	0	0
1527	2020	1	1	82	6	1	9	1	0
1528	2020	2	1	87	6	1	17	0	0
1529	2020	1	1	78	3	1	7	1	0
1530	2019	1	1	84	0	1	10	0	0
1531	2019	2	1	84	6	2	17	0	0
1532	2020	2	1	82	4	2	9	1	0
1533	2019	4	1	78	3	1	13	0	0
1534	2019	2	1	84	10	1	10	0	0
1535	2019	1	1	88	7	0	5	0	0
1536	2020	5	1	79	2	2	14	1	0
1537	2019	3	1	83	5	1	14	0	0
1538	2019	4	1	90	3	1	7	1	0
1539	2019	2	0	79	5	1	12	1	0
1540	2020	5	1	94	12	1	20	1	0
1541	2019	3	1	92	12	1	16	0	0
1542	2019	3	1	69	1	1	10	0	0
1543	2020	2	0	98	0	1	22	0	1
1544	2019	5	1	92	7	1	2	0	1
1545	2020	1	1	81	0	1	18	1	0
1546	2019	4	0	83	0	1	15	1	0
1547	2020	2	1	78	2	1	12	1	0
1548	2019	4	1	85	14	1	6	1	0
1549	2020	1	1	65	7	1	13	1	0
1550	2020	4	1	91	14	1	8	1	0
1551	2020	4	1	90	8	1	9	0	0
1552	2019	5	1	92	5	1	5	1	0
1553	2020	1	0	90	8	1	10	1	0
1554	2020	5	0	70	1	2	17	0	0
1555	2019	1	1	89	12	1	8	1	0
1556	2019	5	1	70	14	1	16	1	0
1557	2020	1	0	69	1	2	5	0	0
1558	2019	4	0	86	5	2	17	0	0
1559	2020	1	1	85	6	2	16	0	0
1560	2020	4	1	95	0	0	5	0	0
1561	2020	4	1	95	3	1	19	0	0
1562	2019	1	1	96	2	1	10	0	0
1563	2020	3	0	72	13	2	29	0	0
1564	2019	2	1	93	0	1	9	0	0
1565	2020	1	0	89	19	1	8	0	1
1566	2019	5	1	80	0	1	9	1	0
1567	2020	5	1	85	0	1	15	1	0
1568	2019	1	1	77	2	1	19	1	0
1569	2020	1	1	87	2	1	16	0	0
1570	2020	2	0	93	6	1	20	0	0
1571	2019	2	0	89	12	1	8	1	0
1572	2019	2	0	89	0	0	4	0	0
1573	2019	5	0	78	2	2	10	1	0
1574	2020	2	1	95	15	1	6	0	1
1575	2020	4	0	78	3	1	7	1	0
1576	2020	2	0	87	17	1	9	1	0
1577	2020	1	1	87	6	1	19	0	0
1578	2019	3	1	77	4	1	8	1	0
1579	2019	5	0	88	2	1	7	0	0
1580	2020	1	1	85	3	1	9	1	0
1581	2019	5	1	84	0	1	8	1	0
1582	2020	4	1	72	13	2	11	1	0
1583	2019	2	1	93	0	1	2	0	0
1584	2019	3	1	81	4	2	11	0	0
1585	2020	3	0	70	2	1	14	0	0
1586	2020	2	1	83	10	1	27	0	0
1587	2019	5	0	87	14	1	5	1	0
1588	2020	4	1	85	16	1	8	0	0
1589	2019	5	1	93	0	1	9	1	0
1590	2019	3	1	72	2	1	5	0	0
1591	2019	2	0	96	10	1	10	1	1
1592	2020	1	1	92	16	1	2	0	1
1593	2019	5	1	90	7	2	12	1	0
1594	2019	1	1	73	9	1	14	0	0
1595	2019	5	0	96	3	1	9	1	0
1596	2020	5	1	88	10	1	5	1	0
1597	2019	2	1	81	11	2	10	1	0
1598	2019	4	1	72	0	2	15	1	0
1599	2020	5	1	78	14	2	10	1	0
1600	2020	5	1	78	0	0	2	0	0
1601	2019	4	1	85	7	1	18	0	0
1602	2019	1	1	87	7	1	9	1	0
1603	2019	3	0	81	14	1	9	1	0
1604	2020	1	1	69	9	2	11	0	0
1605	2020	5	1	72	7	0	11	1	0
1606	2019	3	1	90	2	2	7	1	0
1607	2020	4	1	91	6	1	7	0	1
1608	2019	3	1	89	14	1	7	1	0
1609	2020	2	1	83	1	1	13	0	0
1610	2020	2	1	99	2	2	13	1	0
1611	2020	2	1	85	6	0	10	0	0
1612	2020	2	1	87	3	1	12	1	0
1613	2019	2	0	84	0	0	17	1	0
1614	2020	2	1	81	2	2	29	0	0
1615	2019	2	0	67	0	1	6	1	0
1616	2019	5	1	82	9	1	9	1	0
1617	2019	4	1	84	8	1	7	1	0
1618	2019	4	0	67	17	1	23	1	0
1619	2020	2	1	90	0	1	11	1	0
1620	2019	5	0	80	2	1	11	1	0
1621	2019	3	1	93	0	1	5	1	0
1622	2019	3	1	93	0	0	1	0	0
1623	2019	4	1	84	10	1	10	0	0
1624	2020	3	1	87	7	2	8	1	0
1625	2019	1	1	77	5	1	9	1	0
1626	2019	3	1	77	9	1	6	1	0
1627	2020	1	1	92	10	2	11	1	0
1628	2020	3	1	76	14	2	39	0	0
1629	2019	3	0	87	8	2	11	1	0
1630	2019	1	0	88	7	2	9	1	0
1631	2020	3	0	87	11	2	58	0	0
1632	2019	2	1	88	6	2	14	1	0
1633	2019	2	1	74	25	2	30	0	0
1634	2020	2	1	67	2	1	7	0	0
1635	2020	4	0	77	9	1	9	0	0
1636	2019	5	1	86	2	2	17	1	0
1637	2020	2	1	86	2	1	15	0	0
1638	2019	5	1	86	0	1	22	1	0
1639	2019	4	0	67	18	1	9	0	0
1640	2019	5	1	80	2	1	14	0	0
1641	2019	1	0	82	6	0	4	0	1
1642	2019	3	1	85	5	2	45	0	0
1643	2019	2	1	92	2	1	15	0	0
1644	2020	5	1	88	2	1	4	0	0
1645	2019	1	0	84	9	1	13	1	0
1646	2019	1	1	86	5	1	10	0	0
1647	2020	1	1	89	2	2	20	1	0
1648	2020	4	0	88	6	1	6	0	1
1649	2020	3	1	86	0	1	7	0	1
1650	2019	1	1	82	3	1	9	1	0
1651	2019	3	1	91	2	1	5	1	0
1652	2019	1	1	83	3	1	11	1	0
1653	2019	4	1	78	18	1	10	1	0
1654	2020	3	0	89	8	1	10	1	0
1655	2019	4	1	87	4	1	11	0	0
1656	2019	4	1	83	2	1	9	0	0
1657	2020	4	1	80	2	2	6	1	0
1658	2019	5	1	70	3	1	8	1	0
1659	2019	4	0	77	12	0	1	0	0
1660	2020	2	0	84	6	1	14	1	0
1661	2020	4	1	93	2	1	7	0	0
1662	2019	4	1	85	14	1	9	0	0
1663	2019	5	0	67	2	2	11	0	0
1664	2020	5	0	83	0	1	6	1	0
1665	2020	3	1	88	3	1	6	1	0
1666	2020	5	1	80	0	1	6	1	0
1667	2019	4	1	87	13	1	23	1	0
1668	2019	4	1	77	2	1	6	0	0
1669	2019	3	1	93	3	1	17	0	1
1670	2019	1	0	76	0	1	10	1	0
1671	2019	5	1	79	14	2	6	1	0
1672	2019	5	1	84	7	2	6	1	0
1673	2019	2	1	84	5	1	13	1	0
1674	2020	3	1	87	1	1	6	1	0
1675	2020	4	1	78	10	1	8	0	0
1676	2019	5	1	89	13	1	14	1	0
1677	2020	2	1	88	11	1	13	1	0
1678	2020	2	1	81	3	1	17	1	0
1679	2020	1	1	83	2	1	6	1	0
1680	2019	5	1	76	17	1	8	1	0
1681	2019	5	1	73	7	0	3	0	0
1682	2020	1	1	73	4	1	14	0	0
1683	2019	2	1	98	2	1	5	1	0
1684	2020	5	1	88	7	0	1	1	0
1685	2020	2	1	96	3	1	15	0	0
1686	2020	4	0	84	13	1	9	0	0
1687	2020	4	0	89	14	2	5	0	1
1688	2020	5	1	88	7	1	7	0	0
1689	2020	3	1	81	8	1	12	1	0
1690	2019	4	1	86	3	1	15	0	0
1691	2020	2	1	74	4	1	9	1	0
1692	2020	3	0	70	6	1	9	1	0
1693	2019	1	1	88	3	1	12	1	0
1694	2020	1	1	88	6	1	12	1	0
1695	2020	5	1	90	14	2	16	0	0
1696	2019	3	1	81	5	1	14	1	0
1697	2019	1	1	80	6	1	25	0	0
1698	2019	4	1	67	7	1	10	0	0
1699	2019	1	1	95	17	1	14	1	0
1700	2019	1	0	92	12	2	17	1	1
1701	2019	2	1	91	2	1	11	1	0
1702	2019	1	1	77	0	1	21	1	0
1703	2020	2	1	92	7	1	18	0	0
1704	2019	5	1	86	13	2	27	1	0
1705	2020	2	1	86	4	1	9	0	0
1706	2020	1	0	87	13	1	13	0	0
1707	2020	2	1	80	5	1	15	1	0
1708	2019	3	1	79	7	1	9	1	0
1709	2019	2	1	90	9	1	12	1	0
1710	2019	4	1	85	2	1	12	0	0
1711	2020	3	1	78	6	1	8	0	0
1712	2019	1	1	88	7	1	7	1	0
1713	2019	2	1	86	6	1	8	1	0
1714	2019	4	1	90	6	2	32	0	0
1715	2020	3	0	91	10	1	6	0	0
1716	2020	2	1	80	3	2	10	1	0
1717	2019	2	1	94	11	1	12	0	0
1718	2020	4	0	86	7	2	11	0	0
1719	2019	2	0	85	0	2	13	0	0
1720	2019	5	1	92	4	2	19	0	0
1721	2019	1	1	86	8	1	15	0	0
1722	2020	5	1	86	3	1	9	1	0
1723	2020	1	1	73	0	1	8	1	0
1724	2019	2	1	82	0	1	12	1	0
1725	2019	1	0	86	3	1	16	0	0
1726	2020	1	0	77	0	0	13	1	0
1727	2020	1	0	86	6	1	6	1	0
1728	2019	5	1	88	0	2	11	0	1
1729	2019	5	0	81	0	2	17	1	0
1730	2020	2	0	82	12	1	7	0	0
1731	2019	1	1	75	5	2	9	0	0
1732	2019	5	1	73	5	1	13	1	0
1733	2020	3	1	87	1	2	10	0	1
1734	2020	4	1	86	9	1	7	1	0
1735	2019	4	1	97	2	1	6	1	0
1736	2019	4	1	83	2	2	18	0	0
1737	2020	5	0	96	7	1	5	0	0
1738	2020	4	0	84	9	1	8	0	0
1739	2019	2	1	83	4	1	5	1	0
1740	2020	1	1	95	2	1	22	1	0
1741	2020	2	1	94	7	1	18	1	0
1742	2020	5	1	95	1	1	13	0	0
1743	2019	5	1	90	0	1	9	1	0
1744	2019	3	1	81	6	1	9	1	0
1745	2020	1	1	93	8	1	8	1	0
1746	2019	5	1	87	2	1	8	0	0
1747	2020	3	1	87	2	1	8	1	0
1748	2020	4	0	90	4	1	5	0	0
1749	2019	3	1	87	8	2	13	1	1
1750	2020	5	1	88	12	1	7	0	0
1751	2020	5	0	79	8	1	12	1	0
1752	2020	4	0	75	2	1	12	1	0
1753	2019	1	1	86	2	1	9	1	0
1754	2020	1	1	88	11	1	5	1	0
1755	2019	1	1	80	4	1	7	1	0
1756	2019	5	1	80	7	1	19	1	0
1757	2020	3	1	92	2	1	9	0	0
1758	2020	2	0	90	3	1	9	1	0
1759	2020	4	1	90	5	1	18	1	0
1760	2019	4	1	88	3	1	11	0	0
1761	2019	4	1	81	0	1	21	1	0
1762	2019	4	0	95	5	2	12	1	0
1763	2020	5	1	79	13	1	12	0	0
1764	2019	5	0	68	14	1	5	1	0
1765	2019	1	1	92	7	0	3	1	0
1766	2020	4	1	83	0	1	22	1	0
1767	2020	2	1	82	8	2	15	0	0
1768	2019	1	1	78	2	2	10	1	0
1769	2020	3	1	77	0	1	4	1	0
1770	2020	5	1	73	9	2	12	1	0
1771	2020	4	1	82	7	1	10	0	0
1772	2020	3	0	93	7	1	18	0	1
1773	2020	1	0	73	11	2	13	1	0
1774	2020	3	0	93	2	2	29	0	0
1775	2020	4	1	92	1	1	5	1	0
1776	2019	5	1	93	2	1	10	0	0
1777	2019	1	1	91	7	1	17	1	0
1778	2020	3	1	84	3	1	6	1	0
1779	2019	5	1	75	3	1	5	1	0
1780	2019	3	1	86	6	1	9	1	0
1781	2020	1	0	85	5	1	7	1	0
1782	2019	5	1	90	7	1	12	1	0
1783	2020	3	0	90	0	1	6	1	0
1784	2020	5	1	90	13	1	10	1	0
1785	2020	3	0	95	3	1	7	0	1
1786	2020	5	1	80	6	1	12	1	0
1787	2020	2	0	86	10	1	2	0	1
1788	2019	4	1	91	5	1	5	1	0
1789	2019	5	1	81	7	1	8	1	0
1790	2019	4	1	83	5	1	7	1	0
1791	2020	1	1	81	2	1	10	1	0
1792	2019	3	1	98	2	1	11	0	0
1793	2020	4	1	80	9	2	14	0	0
1794	2020	1	1	87	5	0	9	1	0
1795	2019	3	1	89	17	0	5	0	0
1796	2019	4	1	79	12	1	4	1	0
1797	2019	3	1	75	8	1	10	1	0
1798	2020	4	1	87	2	1	8	1	0
1799	2019	4	1	87	3	1	13	1	0
1800	2020	5	0	88	5	2	13	1	0
1801	2020	3	1	87	14	1	6	0	0
1802	2019	2	1	90	10	1	6	0	1
1803	2019	3	0	86	14	1	4	1	1
1804	2019	4	1	94	0	1	11	1	0
1805	2019	1	0	79	7	1	12	0	0
1806	2020	3	1	91	3	2	50	0	0
1807	2019	2	1	82	7	2	10	1	0
1808	2020	4	1	80	5	1	20	0	0
1809	2019	4	1	93	0	2	16	0	0
1810	2020	5	1	82	14	1	12	1	0
1811	2019	1	1	88	7	2	19	0	0
1812	2020	4	1	80	17	1	7	0	0
1813	2019	3	1	90	3	1	9	1	0
1814	2020	4	0	81	4	1	8	1	0
1815	2020	3	1	85	0	1	19	1	0
1816	2020	2	1	89	0	1	18	0	0
1817	2020	3	1	84	2	1	3	0	0
1818	2020	1	1	84	3	1	14	1	0
1819	2019	1	1	79	11	1	9	1	0
1820	2019	3	0	82	25	2	15	1	0
1821	2020	5	1	66	5	1	14	0	0
1822	2019	5	1	69	0	1	7	1	0
1823	2020	2	1	80	8	1	7	1	0
1824	2019	3	1	76	7	2	15	0	0
1825	2020	1	0	94	4	1	13	1	0
1826	2020	2	1	70	7	1	11	1	0
1827	2020	4	1	88	14	2	14	0	0
1828	2020	5	1	66	7	1	8	0	0
1829	2019	3	0	73	2	2	17	0	0
1830	2019	4	1	89	7	1	7	0	0
1831	2019	5	1	84	3	1	6	1	0
1832	2019	2	1	87	0	1	4	1	0
1833	2019	2	1	88	7	1	13	0	0
1834	2019	5	1	84	2	1	9	0	0
1835	2019	4	1	81	3	1	16	1	0
1836	2019	1	0	90	3	2	41	0	0
1837	2019	3	1	87	6	1	19	0	0
1838	2020	2	1	85	8	1	8	0	0
1839	2019	1	1	89	2	1	57	0	0
1840	2019	5	0	76	2	1	13	1	0
1841	2019	4	1	82	17	1	9	1	0
1842	2020	2	1	83	3	1	10	1	0
1843	2020	5	1	88	0	1	5	1	0
1844	2019	3	0	75	2	2	23	1	0
1845	2020	1	0	98	10	1	8	1	0
1846	2019	5	1	90	2	1	7	1	0
1847	2020	2	0	81	9	1	7	0	0
1848	2019	1	1	86	0	1	3	1	0
1849	2019	4	1	84	6	1	8	1	0
1850	2019	5	1	84	7	1	9	0	1
1851	2019	2	1	86	5	2	14	0	0
1852	2019	1	1	94	5	2	16	1	0
1853	2020	2	1	82	3	1	8	1	0
1854	2020	5	1	95	2	1	14	1	0
1855	2020	4	1	87	10	1	5	1	0
1856	2020	5	1	93	3	2	22	0	0
1857	2019	5	0	92	10	1	11	1	0
1858	2020	5	1	76	5	1	9	1	0
1859	2019	3	1	80	13	0	10	0	1
1860	2019	5	1	80	13	1	16	0	0
1861	2019	5	1	82	2	1	8	1	0
1862	2020	2	0	79	13	0	9	0	0
1863	2020	4	1	86	0	0	2	0	0
1864	2020	3	1	89	2	1	5	1	0
1865	2019	4	1	90	6	1	16	1	0
1866	2019	1	0	85	10	1	8	1	0
1867	2020	1	1	75	3	1	12	1	0
1868	2020	1	0	80	4	1	7	0	0
1869	2019	4	0	78	9	1	16	1	0
1870	2019	3	1	81	2	1	9	1	0
1871	2020	2	1	81	11	1	17	1	0
1872	2019	3	1	83	0	2	13	0	0
1873	2019	4	1	79	9	2	13	1	0
1874	2020	5	1	82	9	1	10	1	0
1875	2020	5	1	92	6	1	10	0	0
1876	2019	4	1	81	13	1	7	0	0
1877	2020	5	1	89	7	2	11	0	0
1878	2019	2	1	71	9	1	13	1	0
1879	2020	1	1	89	2	1	7	1	0
1880	2020	4	1	73	0	2	11	1	0
1881	2019	3	1	88	17	1	10	1	0
1882	2020	1	0	91	6	1	16	0	0
1883	2019	5	1	81	9	1	12	0	0
1884	2019	1	1	85	11	1	14	0	0
1885	2019	2	0	88	4	1	20	1	0
1886	2020	1	1	81	0	0	11	0	1
1887	2019	5	0	69	2	0	2	0	0
1888	2020	1	1	75	7	1	5	1	0
1889	2020	4	1	84	4	0	23	1	0
1890	2020	1	1	94	7	1	23	0	0
1891	2020	4	1	91	2	1	8	1	0
1892	2020	4	0	93	6	0	18	0	0
1893	2019	4	1	85	7	1	14	1	0
1894	2019	2	0	91	0	1	8	1	0
1895	2019	3	0	73	10	0	10	0	0
1896	2020	3	0	83	5	2	28	1	0
1897	2019	2	1	94	3	2	24	1	0
1898	2019	1	0	94	3	1	11	1	0
1899	2020	2	1	88	2	2	13	1	0
1900	2020	1	0	79	5	1	11	1	0
1901	2019	5	0	81	14	1	6	1	0
1902	2020	3	0	74	4	2	21	0	0
1903	2019	3	1	86	16	1	12	0	0
1904	2019	4	1	82	11	1	23	1	0
1905	2019	5	1	85	7	2	11	0	0
1906	2019	2	1	91	11	2	10	1	0
1907	2020	5	1	81	4	1	22	1	0
1908	2019	5	1	87	2	1	17	1	0
1909	2019	4	1	89	3	1	11	1	0
1910	2019	3	1	72	2	1	11	0	0
1911	2020	1	1	91	2	1	8	0	0
1912	2019	1	0	85	5	1	8	1	0
1913	2020	2	1	79	6	1	6	1	0
1914	2020	3	1	97	0	1	6	1	0
1915	2020	2	1	80	7	1	6	1	0
1916	2020	4	1	86	13	1	14	0	0
1917	2019	1	1	92	5	1	11	1	0
1918	2020	5	0	70	6	2	9	0	0
1919	2019	5	1	87	12	1	10	1	0
1920	2019	3	0	81	10	1	17	0	0
1921	2020	5	1	88	3	0	18	0	0
1922	2019	2	1	84	4	1	9	0	0
1923	2019	1	1	89	9	1	24	1	0
1924	2020	2	0	98	2	1	3	0	0
1925	2020	2	1	94	6	1	6	1	0
1926	2019	3	1	94	0	1	33	0	0
1927	2019	1	1	83	2	1	16	1	0
1928	2020	5	1	89	2	0	27	1	0
1929	2019	5	0	91	6	1	6	1	0
1930	2019	1	0	84	6	1	7	1	0
1931	2020	4	1	81	3	2	8	1	0
1932	2019	2	1	88	3	1	12	1	0
1933	2019	3	0	65	1	1	9	0	0
1934	2019	1	0	75	16	1	9	0	0
1935	2020	5	1	98	7	1	11	0	0
1936	2019	4	1	83	9	1	10	0	0
1937	2019	1	1	85	7	1	6	1	0
1938	2020	2	1	84	6	1	10	1	0
1939	2020	4	1	82	11	1	17	1	0
1940	2020	2	0	77	0	1	12	1	0
1941	2020	2	0	88	2	1	14	1	0
1942	2020	2	1	86	2	2	15	1	0
1943	2019	4	1	75	2	1	5	1	0
1944	2020	1	1	89	0	1	9	0	0
1945	2019	2	0	85	4	1	12	1	0
1946	2019	1	1	75	0	2	52	0	0
1947	2020	5	1	92	6	1	6	1	0
1948	2020	3	1	91	3	1	6	0	0
1949	2019	1	1	80	3	1	25	1	0
1950	2020	3	0	85	0	1	5	1	0
1951	2019	1	1	75	2	1	11	0	0
1952	2019	1	0	83	5	2	16	1	0
1953	2019	5	0	92	10	1	20	0	0
1954	2019	1	0	83	7	1	16	0	0
1955	2019	5	1	90	7	2	9	1	0
1956	2020	1	1	81	3	1	7	1	0
1957	2020	2	0	78	10	1	10	0	0
1958	2020	1	1	95	2	1	9	1	0
1959	2019	1	0	79	6	1	16	0	1
1960	2020	3	0	91	2	0	3	0	0
1961	2019	4	1	79	0	2	12	1	0
1962	2019	1	1	90	16	1	18	1	0
1963	2020	4	1	92	10	1	13	0	0
1964	2019	5	1	76	2	1	13	0	0
1965	2019	2	1	92	5	1	3	0	1
1966	2020	5	0	87	14	1	4	1	0
1967	2019	4	1	85	10	2	28	0	0
1968	2019	1	1	93	7	2	20	1	0
1969	2020	2	1	95	2	1	17	0	0
1970	2019	2	1	77	2	1	33	0	0
1971	2019	3	1	79	5	1	11	0	0
1972	2020	2	1	93	5	1	9	1	0
1973	2019	3	1	95	6	2	28	1	0
1974	2019	5	1	85	7	0	1	0	0
1975	2020	5	1	86	9	1	8	0	1
1976	2020	1	1	80	7	1	15	1	0
1977	2020	2	1	81	2	1	16	1	0
1978	2020	3	0	85	3	1	8	0	0
1979	2020	1	0	77	10	1	15	0	0
1980	2020	5	0	92	5	1	17	1	1
1981	2020	5	0	92	5	0	1	0	1
1982	2020	2	0	98	3	1	13	0	0
1983	2019	5	1	83	14	1	9	1	0
1984	2020	3	1	79	11	1	21	0	0
1985	2020	4	1	76	4	2	18	0	0
1986	2019	4	1	72	0	1	10	0	0
1987	2020	5	1	88	11	1	9	0	0
1988	2020	5	0	86	7	2	22	1	0
1989	2020	3	0	91	10	2	8	0	0
1990	2019	5	0	79	3	1	13	1	0
1991	2020	2	1	71	4	1	12	1	0
1992	2020	5	1	82	3	1	17	1	0
1993	2019	1	1	85	3	1	7	1	0
1994	2020	5	0	76	0	0	1	0	0
1995	2020	1	1	69	0	1	7	0	0
1996	2020	1	1	82	0	1	5	1	0
1997	2019	5	1	87	10	2	9	0	0
1998	2019	2	1	96	7	1	17	1	0
1999	2020	5	1	85	2	1	7	1	0
[truncated: 3,380 more rows]

## Sheet: Codebook
Variable Name	Variable Label	Value Labels
id	Patient ID
year	Year of admission
month	Month of admission	1 "Jan" 2 "Feb" 3 "Mar" 4 "Apr" 5 "May"
sex	Sex	0 "Male" 1 "Female"
age	Age (years)
mcds	Modified Chronic Disease Score
surg	Surgery within 2 days	0 "No" 1 "Yes"
los	Length of hospital stay (days)
rehab	Rehabilitation within 30 days	0 "No" 1 "Yes"
death	Death within 30 days	0 "No" 1 "Yes"
